# Supplementary material for: Profiling of miRNAs in porcine Sertoli cells
Source: J Anim Sci Biotechnol. 2020 Aug 17;11:85. doi: 10.1186/s40104-020-00487-6 (PMC7429792; doi:10.1186/s40104-020-00487-6)
Supplement: Supplementary file 1 — Additional file 1. List of primers used in this study. [file 40104_2020_487_MOESM1_ESM.xlsx]

## Sheet: Sheet1
Pimers used for quantitative RT-PCR and PCR
Gene	Sense Primer(5’ to 3’)	AntiSense Primer(5’ to 3’)
sox9	AGGAAGTCGGTGAAGAACGG	GAGAGTGCACCTCGCTCAT
NOS3	CTTCAGCGGCTGGTACATGA	TGAAGCACAGCCAGGTTGAT
MAVS	CTGGGACCTCTTCGACAGC	GGTAGACACGGGACACTTCG
TRAF3	GCCAGGTCCCAATGATCACA	GGGGCATTGACACACTCTGA
NFKB1	TTCTGGACCGCTTGGGTAAC	CACCGTTGGGGTGGTTGATA
NFKB2	TCCGATTCCGATATGGCTGC	CAGGTCCACCTCGATCTTCG
RelB	TCCTGGAGGCAACTGAAGAT	GGAAGCAGATCCTCACGACA
NIK	CCCAGGCCGAATGTGAGAAT	GTTTCTTCCGGGCTTTGCTG
GAPDH	TCGGAGTGAACGGATTTGGC	TGACAAGCTTCCCGTTCTCC
ssc-miR-149	TCTGGCTCCGTGTCTTCACTC	CAGTGCAGGGTCCGAGGT
ssc-miR-149 stem loop primer	GTCGTATCCAGTGCAGGGTCCGAGGTATTCGCACTGGATACGACGGGAGT
5s	GCCCGATCTCGTCTGATCT	AGCCTACAGCACCCGGTATT
TRAF3 3'UTR	CCGCTCGAGAAAGGACCTTGTGGACGGAG	ATTTGCGGCCGCTGATGCTACAGGGGATTCGC
TRAF3 3'UTR MUT2	GGTTGTCGCCAGGGAGCCCA	TGGGCTCCCTGGCGACAACC
TRAF3 3'UTR MUT4	GGTTGTCGCCAGGGAGTTCA	TGAACTCCCTGGCGACAACC
TRAF3 3'UTR MUT6	GCGGGTTGTCGCCAGGGCTTTCA	TGAAAGCCCTGGCGACAACCCGC
