# Supplementary material for: Profiling of miRNAs in porcine Sertoli cells
Source: J Anim Sci Biotechnol. 2020 Aug 17;11:85. doi: 10.1186/s40104-020-00487-6 (PMC7429792; doi:10.1186/s40104-020-00487-6)
Supplement: Supplementary file 2 — Additional file 2. List of differentially expressed miRNAs. [file 40104_2020_487_MOESM2_ESM.xlsx]

## Sheet: SG vs SC
id	baseMean	baseMeanA	baseMeanB	foldChange	log2FoldChange	pval	padj
ssc-miR-34c	5806.98	206.402	22608.7	109.537	6.77528	2.6751e-165	8.34631e-163
ssc-miR-9-2	350.456	7.20595	1380.21	191.537	7.58148	4.9339e-106	7.69688e-104
ssc-miR-183	2420.57	251.651	8927.34	35.4751	5.14873	8.40118e-96	8.73723e-94
ssc-miR-96-5p	1298.5	132.401	4796.78	36.2293	5.17909	4.83101e-93	3.76819e-91
ssc-miR-10a-5p	11524.7	1896.02	40410.6	21.3133	4.41369	3.37717e-82	2.10736e-80
ssc-miR-7135-3p	258.404	9.33446	1005.61	107.731	6.75129	8.32104e-82	4.32694e-80
ssc-miR-196b-3p	104.864	0.70852	417.33	589.016	9.20216	1.71192e-63	7.63027e-62
ssc-miR-9	166.676	13.5693	625.995	46.1333	5.52774	4.87881e-52	1.90274e-50
ssc-miR-490	212.636	25.4075	774.323	30.4762	4.92961	7.94795e-49	2.75529e-47
ssc-miR-190b	73.2364	1.27722	289.114	226.362	7.82249	5.91274e-47	1.84478e-45
ssc-miR-202-5p	68660.6	91126.8	1262.05	0.0138493	-6.17404	1.26957e-41	3.60097e-40
ssc-miR-450b-5p	6984.34	9115.53	590.798	0.0648123	-3.94759	5.59837e-38	1.45558e-36
ssc-miR-424-5p	2973.15	3890.45	221.235	0.0568662	-4.13629	2.23728e-36	5.36947e-35
ssc-miR-450c-5p	7190.68	9321.08	799.463	0.0857694	-3.54339	1.08252e-32	2.41248e-31
ssc-miR-542-3p	891.929	1174.15	45.2526	0.0385406	-4.69748	5.58473e-32	1.16162e-30
ssc-miR-450a	1325.92	1738.56	87.9913	0.0506116	-4.30439	4.4843e-31	8.74438e-30
ssc-miR-429	60.7593	6.42939	223.749	34.801	5.12106	4.29357e-27	7.87997e-26
ssc-miR-142-5p	391.595	142.507	1138.86	7.9916	2.99848	3.38728e-25	5.87129e-24
ssc-miR-342	664.103	272.046	1840.27	6.76456	2.758	4.3975e-25	7.22116e-24
ssc-miR-202-3p	7548.71	10049.9	45.2526	0.00450281	-7.79496	9.79532e-25	1.52807e-23
ssc-miR-143-3p	46731	24135.7	114517	4.74471	2.24632	6.7519e-22	1.00314e-20
ssc-miR-137	224.944	299.088	2.51404	0.00840567	-6.89442	1.66248e-19	2.3577e-18
ssc-miR-503	861.706	1104.53	133.244	0.120634	-3.05129	5.93418e-19	8.04985e-18
ssc-miR-146a-5p	2353.94	1286.58	5556.02	4.31844	2.11051	1.12068e-18	1.45689e-17
ssc-miR-424-3p	395.956	514.534	40.2246	0.0781768	-3.67712	2.08089e-17	2.59696e-16
ssc-miR-192	177.862	77.0891	480.181	6.22891	2.63898	2.22613e-15	2.67135e-14
ssc-miR-145-5p	4564.37	2411.98	11021.5	4.56949	2.19203	2.63404e-15	3.04378e-14
ssc-miR-194b-5p	16.9019	1.58557	62.8509	39.6393	5.30886	4.87652e-15	5.43383e-14
ssc-miR-545-3p	109.663	41.4663	314.254	7.57856	2.92192	1.43063e-14	1.53916e-13
ssc-miR-532-5p	1128.08	1437.07	201.123	0.139954	-2.83698	7.68144e-14	7.9887e-13
ssc-miR-4331	139.204	60.742	374.591	6.16692	2.62455	1.77427e-13	1.78571e-12
ssc-miR-1271	20.0147	3.22187	70.393	21.8485	4.44946	3.73508e-13	3.6417e-12
ssc-miR-378	283.816	150.483	683.818	4.54416	2.18401	7.01521e-13	6.63256e-12
ssc-miR-450c-3p	159.521	209.343	10.0561	0.0480367	-4.37972	1.88776e-12	1.73229e-11
ssc-miR-181d-5p	632.424	786.248	170.954	0.217431	-2.20137	5.27327e-11	4.44665e-10
ssc-miR-122	35.5313	10.5026	110.618	10.5324	3.39677	6.1381e-11	5.0397e-10
ssc-miR-362	1734.5	2160.98	455.04	0.210571	-2.24762	6.43733e-11	5.14986e-10
ssc-miR-124a	9.65941	1.14705	35.1965	30.6845	4.93944	8.99481e-11	7.01595e-10
ssc-miR-1249	21.933	7.45568	65.3649	8.76713	3.1321	3.14288e-08	2.00118e-07
ssc-miR-421-5p	14.3966	4.1113	45.2526	11.0069	3.46033	3.46819e-08	2.16415e-07
ssc-miR-133b	99.023	54.0955	233.805	4.32208	2.11173	4.51922e-08	2.7647e-07
ssc-miR-505	831.583	1024.98	251.404	0.245277	-2.02751	1.35598e-07	7.55473e-07
ssc-miR-500	2471.91	3078.83	651.135	0.211488	-2.24135	2.67613e-07	1.46483e-06
ssc-miR-92b-5p	7.45273	1.55686	25.1404	16.1481	4.01329	4.05107e-07	2.14226e-06
ssc-miR-9840-3p	5.55946	0.70852	20.1123	28.3863	4.82712	6.68016e-07	3.47369e-06
ssc-miR-331-5p	202.386	251.412	55.3088	0.219992	-2.18447	6.87218e-07	3.48178e-06
ssc-miR-378b-3p	6.82422	1.55686	22.6263	14.5333	3.86129	2.84305e-06	1.34399e-05
ssc-miR-194a	38.2416	19.1444	95.5334	4.99015	2.31908	3.55789e-06	1.65681e-05
ssc-miR-9835-3p	4.93095	0.70852	17.5983	24.838	4.63448	5.78359e-06	2.43849e-05
ssc-miR-382	4.93095	0.70852	17.5983	24.838	4.63448	5.78359e-06	2.43849e-05
ssc-miR-205	23.66	10.5964	62.8509	5.93137	2.56837	6.43873e-06	2.67851e-05
ssc-miR-411	8.43793	2.87046	25.1404	8.75831	3.13065	1.08914e-05	4.26079e-05
ssc-miR-217	104.608	138.639	2.51404	0.0181337	-5.78519	1.18867e-05	4.57859e-05
ssc-miR-1307	139.857	178.096	25.1404	0.141162	-2.82458	1.69374e-05	6.16907e-05
ssc-miR-142-3p	16.3021	5.81389	47.7667	8.21597	3.03843	2.2031e-05	7.72323e-05
ssc-miR-153	5.23831	1.11833	17.5983	15.7361	3.97601	3.277e-05	0.000111133
ssc-miR-455-5p	56.8962	75.0236	2.51404	0.0335099	-4.89927	4.60683e-05	0.000154552
ssc-miR-9786-3p	4.30244	0.70852	15.0842	21.2897	4.41209	4.82487e-05	0.000159358
ssc-miR-7137-3p	158.347	203.587	22.6263	0.111138	-3.16957	5.61952e-05	0.000182634
ssc-miR-187	5.39199	1.32324	17.5983	13.2994	3.73328	6.57969e-05	0.00020736
ssc-miR-210	11.2964	5.00566	30.1684	6.02686	2.59141	0.00012088	0.00036616
ssc-miR-155-3p	155.615	195.754	35.1965	0.1798	-2.47554	0.000144923	0.00043063
ssc-miR-708-3p	86.8618	108.274	22.6263	0.208974	-2.25861	0.000237629	0.000686484
ssc-miR-106a	38.2543	20.8374	90.5053	4.34341	2.11883	0.000272256	0.000772216
ssc-miR-9841-3p	3.67393	0.70852	12.5702	17.7415	4.14905	0.000383972	0.00106017
ssc-miR-149	3404.08	4300.78	713.986	0.166013	-2.59063	0.000673879	0.00176681
ssc-miR-127	146.147	82.5689	336.881	4.08	2.02857	0.00162564	0.0039625
ssc-miR-7857-3p	5.38676	2.15427	15.0842	7.002	2.80777	0.00184074	0.00445202
ssc-miR-451	102.441	129.046	22.6263	0.175335	-2.51181	0.00188159	0.00451582
ssc-miR-664-3p	81.7355	100.6	25.1404	0.249903	-2.00056	0.00199931	0.00476173
ssc-miR-184	6.70757	3.07734	17.5983	5.71865	2.51568	0.00243456	0.00566854
ssc-miR-216	92.7425	122.819	2.51404	0.0204695	-5.61038	0.0025622	0.00592153
ssc-miR-369	8.41891	4.52112	20.1123	4.44852	2.15333	0.00285747	0.00654122
ssc-miR-376a-3p	3.04543	0.70852	10.0561	14.1932	3.82712	0.00287227	0.00654122

## Sheet: PS vs SC
id	baseMean	baseMeanA	baseMeanB	foldChange	log2FoldChange	pval	padj
ssc-miR-202-5p	40180.2	66428.5	807.815	0.0121607	-6.36163	2.80255e-65	8.77199e-63
ssc-miR-202-3p	4418.33	7317.14	70.1144	0.00958221	-6.70543	2.71726e-39	4.25251e-37
ssc-miR-196b-3p	137.355	0.51597	342.614	664.019	9.37508	1.4209e-36	1.48247e-34
ssc-miR-9-2	419.72	5.28027	1041.38	197.221	7.62367	8.00079e-33	6.26062e-31
ssc-miR-190b	120.167	0.92018	299.037	324.977	8.34419	3.06206e-32	1.91685e-30
ssc-miR-96-5p	1359.28	96.8064	3252.98	33.603	5.07052	8.46121e-29	4.41393e-27
ssc-miR-490	309.141	18.6447	744.886	39.9517	5.32018	5.70801e-25	2.5523e-23
ssc-miR-429	105.786	4.71551	257.391	54.5839	5.7704	6.65718e-20	2.60462e-18
ssc-miR-9	197.305	9.99251	478.275	47.8633	5.58085	2.85809e-17	8.94584e-16
ssc-miR-450b-5p	4201.71	6649.77	529.617	0.0796444	-3.65028	8.32821e-17	2.36975e-15
ssc-miR-424-5p	1780.81	2843.23	187.182	0.0658344	-3.92502	1.51307e-16	3.94659e-15
ssc-miR-450a	797.593	1267.08	93.3565	0.0736783	-3.76262	2.25821e-16	5.43707e-15
ssc-miR-142-5p	633.024	104.464	1425.87	13.6493	3.77076	1.5056e-15	3.36609e-14
ssc-miR-137	131.839	217.988	2.6147	0.0119947	-6.38146	1.64624e-14	3.43515e-13
ssc-miR-450c-5p	4396.59	6801.8	788.772	0.115965	-3.10824	1.13827e-13	2.22675e-12
ssc-miR-194b-5p	34.5177	1.16889	84.5408	72.326	6.17644	2.06517e-13	3.73411e-12
ssc-miR-545-3p	207.278	30.2821	472.771	15.6122	3.96461	2.14741e-13	3.73411e-12
ssc-miR-542-3p	545.085	856.83	77.4661	0.0904101	-3.46737	1.10936e-11	1.82752e-10
ssc-miR-424-3p	237.583	375.571	30.6004	0.0814772	-3.61746	1.50613e-10	2.3571e-09
ssc-miR-122	63.9351	7.71721	148.262	19.2119	4.26392	2.03926e-10	3.03947e-09
ssc-miR-362	1033.23	1580.22	212.749	0.134632	-2.8929	3.64428e-10	5.18482e-09
ssc-miR-503	525.555	807.041	103.326	0.128031	-2.96544	4.08567e-10	5.56006e-09
ssc-miR-500	1490.71	2252.61	347.846	0.154419	-2.69508	5.83288e-10	7.60705e-09
ssc-miR-342	698.653	199.19	1447.85	7.26868	2.86169	9.61292e-10	1.20354e-08
ssc-miR-34c	8739.74	150.303	21623.9	143.869	7.16861	2.68903e-09	3.23718e-08
ssc-miR-532-5p	705.613	1050.91	187.675	0.178584	-2.48533	2.00441e-08	2.32363e-07
ssc-miR-192	190.516	56.3224	391.807	6.9565	2.79836	4.99556e-08	5.58432e-07
ssc-miR-450c-3p	96.3666	152.799	11.7172	0.0766838	-3.70493	1.09123e-07	1.17778e-06
ssc-miR-7137-3p	93.6994	148.354	11.7172	0.0789815	-3.66234	1.67004e-07	1.7424e-06
ssc-miR-217	62.3947	100.957	4.55127	0.0450813	-4.47133	1.92376e-07	1.94238e-06
ssc-miR-143-3p	50652.2	17681.1	100109	5.66194	2.5013	7.09998e-07	6.94467e-06
ssc-miR-183	2526.97	184.641	6040.46	32.7146	5.03186	1.72995e-06	1.64083e-05
ssc-miR-1271	32.0202	2.36405	76.5044	32.3615	5.01621	1.90537e-06	1.75407e-05
ssc-miR-135	89.6568	26.1851	184.864	7.05991	2.81965	1.98705e-06	1.77699e-05
ssc-miR-708-5p	1664.25	2404.61	553.703	0.230267	-2.11862	3.90895e-06	3.39862e-05
ssc-miR-146a-5p	3107.02	937.412	6361.43	6.78617	2.7626	4.23223e-06	3.58024e-05
ssc-miR-124a	12.0101	0.842428	28.7617	34.1414	5.09345	6.74612e-06	5.55667e-05
ssc-miR-378	261.912	109.982	489.806	4.45351	2.15494	7.50042e-06	6.01957e-05
ssc-miR-664-3p	45.9186	73.4969	4.55127	0.0619247	-4.01334	7.72631e-06	6.04584e-05
ssc-miR-421-5p	36.2249	2.98406	86.0862	28.8487	4.85043	1.45575e-05	0.000111134
ssc-miR-155-3p	95.1965	143.425	22.8542	0.159346	-2.64977	2.05757e-05	0.000149772
ssc-miR-451	60.0506	93.8225	9.3927	0.100111	-3.32032	3.44607e-05	0.000245141
ssc-miR-9840-3p	7.63074	0.51597	18.3029	35.4728	5.14864	4.98354e-05	0.000339097
ssc-miR-708-3p	50.2779	78.8257	7.45613	0.09459	-3.40217	5.45679e-05	0.000363399
ssc-miR-7135-3p	545.532	6.83809	1353.57	197.946	7.62896	5.64383e-05	0.000368025
ssc-miR-153	7.38506	0.81724	17.2368	21.0915	4.39859	8.79335e-05	0.000561698
ssc-miR-361-3p	100.134	149.783	25.6612	0.171323	-2.54521	0.000100856	0.000613238
ssc-miR-216	54.772	89.5436	2.6147	0.0292003	-5.09787	0.00010188	0.000613238
ssc-miR-376a-3p	5.26773	0.51597	12.3954	24.0234	4.58637	0.000215349	0.00120364
ssc-miR-345-3p	84.6258	124.064	25.4689	0.205288	-2.28428	0.000246491	0.00135354
ssc-miR-149	2201.5	3147.57	782.388	0.248569	-2.00828	0.000301499	0.00162706
ssc-miR-9841-3p	4.88041	0.51597	11.4271	22.1468	4.46903	0.000385446	0.00194588
ssc-miR-205	35.2705	7.78127	76.5044	9.83186	3.29746	0.000463096	0.0021962
ssc-miR-218b	38.3029	14.2567	74.3722	5.21664	2.38312	0.000767453	0.00338328
ssc-miR-7140-3p	9.60644	0.51597	23.2421	45.0456	5.49331	0.000945403	0.00410988
ssc-miR-132	76.5101	33.6464	140.806	4.18488	2.06518	0.00137037	0.005719
ssc-miR-146a-3p	3.44722	0.51597	7.8441	15.2026	3.92625	0.00171707	0.00680308
ssc-miR-1224	3.44722	0.51597	7.8441	15.2026	3.92625	0.00171707	0.00680308
ssc-miR-432-5p	3.44722	0.51597	7.8441	15.2026	3.92625	0.00171707	0.00680308
ssc-miR-1249	16.006	5.43736	31.8589	5.85925	2.55072	0.00185705	0.00726571
ssc-miR-9860-5p	42.6667	63.2996	11.7172	0.185108	-2.43356	0.00230978	0.00871039

## Sheet: RS vs SC
id	baseMean	baseMeanA	baseMeanB	foldChange	log2FoldChange	pval	padj
ssc-miR-9-2	689.867	6.13923	1715.46	279.426	8.12632	9.08606e-59	2.91663e-56
ssc-miR-190b	346.162	1.07438	863.794	803.99	9.65103	5.13683e-58	8.24462e-56
ssc-miR-202-5p	47121.7	77289.9	1869.35	0.0241862	-5.36967	7.04977e-50	7.54325e-48
ssc-miR-9	317.096	11.6588	775.251	66.4951	6.05518	1.13312e-36	9.09327e-35
ssc-miR-202-3p	5164.55	8514.46	139.679	0.0164049	-5.92973	3.70699e-34	2.37989e-32
ssc-miR-96-5p	1267.15	112.682	2998.86	26.6134	4.73408	2.86978e-28	1.53533e-26
ssc-miR-450a	919.922	1475.1	87.1474	0.0590788	-4.08122	5.14222e-18	2.06332e-16
ssc-miR-429	202.478	5.4984	497.948	90.5623	6.50084	5.81307e-18	2.07333e-16
ssc-miR-450c-5p	4996.14	7918.51	612.587	0.0773613	-3.69224	2.60897e-17	8.3748e-16
ssc-miR-137	154.287	253.88	4.89729	0.0192898	-5.69602	3.31667e-17	9.67866e-16
ssc-miR-4332	94.2105	12.9229	216.142	16.7255	4.06397	2.4031e-15	6.42829e-14
ssc-miR-424-5p	2092.42	3309.74	266.445	0.0805033	-3.63481	8.18557e-15	2.02121e-13
ssc-miR-450b-5p	5006.91	7739.16	908.533	0.117394	-3.09057	1.71463e-13	3.93139e-12
ssc-miR-155-3p	101.559	166.89	3.56154	0.0213406	-5.55025	2.15762e-13	4.6173e-12
ssc-miR-196b-3p	57.3686	0.601039	142.52	237.122	7.88949	8.13139e-13	1.63136e-11
ssc-miR-142-3p	46.851	4.92419	109.741	22.2862	4.47808	1.75721e-12	3.31802e-11
ssc-miR-122	181.598	8.97922	440.526	49.0606	5.61649	4.3963e-12	7.84007e-11
ssc-miR-424-3p	279.086	437.282	41.7929	0.0955744	-3.38723	1.97191e-11	3.3315e-10
ssc-miR-4331	194.535	51.5061	409.078	7.9423	2.98956	2.4546e-11	3.93964e-10
ssc-miR-450c-3p	111.792	177.898	12.6327	0.0710109	-3.81581	1.12742e-10	1.72334e-09
ssc-miR-7137-3p	108.812	172.487	13.3006	0.0771106	-3.69693	1.84086e-10	2.68598e-09
ssc-miR-362	1216.71	1840.04	281.699	0.153094	-2.70751	2.3182e-10	3.23539e-09
ssc-miR-542-3p	650.016	997.105	129.383	0.129759	-2.94609	8.18954e-10	1.09535e-08
ssc-miR-135	119.796	30.4113	253.873	8.34798	3.06143	1.02315e-09	1.29406e-08
ssc-miR-378	377.249	128.164	750.877	5.85871	2.55058	1.04815e-09	1.29406e-08
ssc-miR-708-5p	1875.37	2799.63	488.985	0.17466	-2.51737	3.3654e-08	4.00108e-07
ssc-miR-500	1796.28	2623.13	555.997	0.21196	-2.23814	4.20701e-08	4.82304e-07
ssc-miR-503	631.802	939.22	170.676	0.181721	-2.4602	6.42268e-08	7.10924e-07
ssc-miR-34c	9937.19	174.475	24581.3	140.887	7.13839	2.28247e-07	2.36346e-06
ssc-miR-145-5p	4675.92	2058.39	8602.23	4.17911	2.0632	2.80548e-07	2.81425e-06
ssc-miR-217	73.8705	117.367	8.62547	0.0734913	-3.76628	7.98971e-07	7.54323e-06
ssc-miR-194b-5p	27.8872	1.36494	67.6706	49.5778	5.63162	8.74551e-07	8.02088e-06
ssc-miR-181d-5p	457.14	667.667	141.349	0.211707	-2.23986	1.01108e-06	9.01543e-06
ssc-miR-7140-3p	11.09	0.601039	26.8233	44.6282	5.47988	1.16493e-06	1.01066e-05
ssc-miR-183	2581.68	214.812	6131.98	28.5458	4.8352	1.22013e-06	1.03069e-05
ssc-miR-9822-3p	9.19769	0.601039	22.0927	36.7574	5.19996	1.49449e-06	1.23008e-05
ssc-miR-1271	18.3497	2.75799	41.7374	15.1332	3.91965	1.92874e-06	1.54781e-05
ssc-miR-490	100.289	21.7159	218.148	10.0456	3.32849	2.60079e-06	1.98774e-05
ssc-miR-149	2386.92	3668.19	465.008	0.126768	-2.97974	3.17161e-06	2.36764e-05
ssc-miR-181c	510.246	736.143	171.4	0.232835	-2.10262	4.58033e-06	3.2673e-05
ssc-miR-205	30.9681	9.06008	63.83	7.0452	2.81664	1.20352e-05	8.04853e-05
ssc-miR-192	153.095	65.654	284.256	4.3296	2.11423	2.26449e-05	0.00014253
ssc-miR-338	6.34846	0.601039	14.9696	24.9062	4.63843	3.50135e-05	0.000216141
ssc-miR-342	710.002	232.018	1426.98	6.15028	2.62065	3.67016e-05	0.000222287
ssc-miR-532-3p	81.9029	119.55	25.432	0.212731	-2.2329	6.49633e-05	0.000386171
ssc-miR-193a-3p	158.129	227.971	53.3676	0.234099	-2.09481	7.67451e-05	0.000447913
ssc-miR-216	64.0914	103.962	4.28496	0.0412165	-4.60064	0.000119221	0.000681099
ssc-miR-7135-3p	206.973	7.93643	505.529	63.6972	5.99316	0.000175179	0.000937209
ssc-miR-582	73.7821	107.796	22.7605	0.211144	-2.2437	0.000241679	0.00125128
ssc-miR-124a	7.64622	0.982989	17.6411	17.9464	4.16562	0.000328517	0.00162237
ssc-miR-10a-5p	4637.05	1613.56	9172.28	5.68449	2.50703	0.00035612	0.00173204
ssc-miR-17-3p	73.1133	106.645	22.8161	0.213945	-2.22469	0.000380656	0.00182374
ssc-miR-671-5p	46.4	68.3552	13.4672	0.197018	-2.3436	0.000448803	0.0020291
ssc-miR-9851-3p	17.6847	28.0648	2.11471	0.0753509	-3.73023	0.000615312	0.00270569
ssc-miR-16	9383.44	3822.12	17725.4	4.63759	2.21338	0.000658908	0.00285824
ssc-miR-184	11.4951	2.64902	24.7642	9.34844	3.22473	0.000846379	0.00357484
ssc-miR-153	6.28938	0.947825	14.3017	15.089	3.91542	0.00115666	0.00469984
ssc-miR-7144-5p	34.8238	52.2893	8.62547	0.164957	-2.59984	0.00166782	0.00622524
ssc-miR-132	155.947	39.1294	331.175	8.46357	3.08127	0.00204188	0.00744822
ssc-miR-182	2268.22	943.877	4254.73	4.50771	2.1724	0.00208036	0.00750332
ssc-miR-376a-3p	5.14655	0.601039	11.9648	19.9069	4.3152	0.00239181	0.00834535
ssc-miR-142-5p	1499.52	121.667	3566.31	29.3119	4.87342	0.00263704	0.00910204

## Sheet: SP vs SC
id	baseMean	baseMeanA	baseMeanB	foldChange	log2FoldChange	pval	padj
ssc-miR-190b	3445.59	1.04128	8612.42	8271.01	13.0138	7.09224e-90	2.1915e-87
ssc-miR-9-2	1861.86	6.17768	4645.38	751.963	9.55452	1.15368e-73	1.78243e-71
ssc-miR-9	1635.49	12.0854	4070.61	336.821	8.39584	5.20328e-64	5.35938e-62
ssc-miR-122	1295.52	9.1424	3225.08	352.761	8.46255	1.31396e-62	1.01503e-60
ssc-miR-429	2690.26	5.61447	6717.23	1196.41	10.2245	9.74833e-54	5.3938e-52
ssc-miR-202-3p	5055.75	8421.61	6.96696	0.000827272	-10.2394	1.04734e-53	5.3938e-52
ssc-miR-132	1603.12	39.3401	3948.78	100.375	6.64926	1.86003e-46	8.21071e-45
ssc-miR-424-5p	1993.65	3318.9	5.76133	0.00173591	-9.17009	7.85881e-46	3.03546e-44
ssc-miR-450c-5p	4752.75	7904.97	24.4242	0.00308972	-8.33831	1.29304e-45	4.43942e-44
ssc-miR-708-5p	1670.04	2777.03	9.54448	0.00343694	-8.18466	2.40558e-41	7.43326e-40
ssc-miR-135	892.848	30.444	2186.45	71.8189	6.16629	1.7537e-39	4.92631e-38
ssc-miR-450b-5p	4648.29	7708.51	57.9667	0.00751984	-7.05508	2.63802e-38	6.7929e-37
ssc-miR-202-5p	46148.5	76713.8	300.438	0.00391635	-7.99627	9.40171e-38	2.23471e-36
ssc-miR-450a	881.909	1466.64	4.81555	0.00328339	-8.2506	1.40658e-36	3.10453e-35
ssc-miR-194a	415.898	16.1718	1015.49	62.7936	5.97255	3.98605e-35	8.21126e-34
ssc-miR-199b-5p	2428.14	4014.9	47.9892	0.0119528	-6.38651	6.62354e-34	1.27917e-32
ssc-miR-503	564.902	940.184	1.97819	0.00210404	-8.89262	1.04018e-33	1.89067e-32
ssc-miR-181b	1409.18	2332.47	24.2579	0.0104001	-6.58726	1.12252e-33	1.927e-32
ssc-miR-152	3608.18	5960.77	79.3007	0.0133038	-6.23202	2.89474e-33	4.70776e-32
ssc-miR-542-3p	597.913	993.826	4.04298	0.0040681	-7.94143	1.43003e-32	2.2094e-31
ssc-miR-199a-5p	11799.6	19655.4	15.7389	0.000800739	-10.2864	6.66191e-31	9.80252e-30
ssc-miR-126-3p	16905	28167.7	10.8367	0.000384721	-11.3439	9.60664e-31	1.3493e-29
ssc-miR-455-3p	1310.81	2181.99	4.04298	0.00185289	-9.07601	1.73751e-27	2.33431e-26
ssc-miR-7136-5p	100.758	2.2245	248.559	111.737	6.80396	3.96507e-27	5.10503e-26
ssc-miR-92b-3p	1421.38	132.17	3355.19	25.3855	4.66593	1.61536e-26	1.99659e-25
ssc-miR-342	2377.23	234.659	5591.08	23.8264	4.57449	6.89136e-26	8.19011e-25
ssc-miR-425-5p	9864.07	817.489	23433.9	28.6657	4.84126	8.22193e-26	9.40954e-25
ssc-miR-424-3p	263.071	437.132	1.97819	0.00452537	-7.78775	5.84552e-25	6.45095e-24
ssc-miR-125a	49889	82092.3	1584.09	0.0192964	-5.69552	3.46845e-24	3.6957e-23
ssc-miR-183	16943.8	217.613	42033	193.154	7.59361	1.30292e-23	1.34201e-22
ssc-miR-10a-5p	17223.3	1622.06	40625.1	25.0453	4.64647	5.9301e-23	5.91097e-22
ssc-miR-18a	617.125	68.7303	1439.72	20.9474	4.3887	1.23851e-22	1.19594e-21
ssc-miR-182	8544.79	941.188	19950.2	21.1968	4.40578	2.09591e-22	1.96254e-21
ssc-miR-16	43822.6	3841.03	103795	27.0227	4.7561	6.23843e-22	5.66964e-21
ssc-miR-15a	628.126	76.78	1455.14	18.9521	4.24429	1.30283e-21	1.15021e-20
ssc-miR-15b	6763.95	916.199	15535.6	16.9566	4.08377	2.79305e-20	2.39737e-19
ssc-miR-4332	436.134	12.8717	1071.03	83.2078	6.37865	1.51479e-19	1.26505e-18
ssc-miR-155-5p	310.605	512.399	7.91274	0.0154425	-6.01695	2.51386e-18	2.04416e-17
ssc-miR-34c	45659.9	170.906	113893	666.409	9.38026	5.08912e-18	4.03215e-17
ssc-miR-7	3225.12	450.433	7387.16	16.4001	4.03563	1.57116e-17	1.21372e-16
ssc-miR-7140-3p	36.1738	0.597563	89.538	149.839	7.22727	5.28147e-17	3.98042e-16
ssc-miR-1343	193.933	317.201	9.03176	0.0284733	-5.13425	7.66974e-17	5.64274e-16
ssc-miR-199b-3p	1340.08	2218.22	22.8791	0.0103141	-6.59923	8.67204e-17	6.23177e-16
ssc-miR-149	2228.97	3712.37	3.86976	0.00104239	-9.90588	1.91088e-16	1.34196e-15
ssc-miR-199a-3p	9363.89	15537.9	102.866	0.0066203	-7.23889	2.08618e-16	1.43251e-15
ssc-miR-10a-3p	63.0214	4.17239	151.295	36.261	5.18035	2.19807e-16	1.47653e-15
ssc-miR-145-3p	1695.94	2817.79	13.1614	0.0046708	-7.74211	2.62758e-16	1.72749e-15
ssc-miR-24-3p	26042.7	41881.3	2284.68	0.0545512	-4.19625	3.14865e-16	2.02694e-15
ssc-miR-499-5p	2502.43	468.286	5553.63	11.8595	3.56797	3.41254e-16	2.15199e-15
ssc-miR-126-5p	2005.13	3334.77	10.6635	0.00319767	-8.28876	3.60128e-16	2.22559e-15
ssc-miR-9841-3p	32.5583	0.597563	80.4993	134.713	7.07374	4.76401e-16	2.88643e-15
ssc-miR-28-3p	10778.9	1976.58	23982.3	12.1332	3.60089	1.38931e-15	8.25573e-15
ssc-miR-143-3p	12543.9	20847.2	88.8521	0.00426206	-7.87424	1.62558e-15	9.47747e-15
ssc-miR-1468	419.322	674.212	36.9862	0.0548584	-4.18814	2.26773e-15	1.29765e-14
ssc-miR-450c-3p	107.461	177.783	1.97819	0.011127	-6.4898	3.73041e-15	2.09581e-14
ssc-miR-7134-5p	296.869	475.058	29.5862	0.0622791	-4.00511	2.06223e-14	1.13791e-13
ssc-miR-296-3p	130.086	212.854	5.93456	0.0278809	-5.16458	2.63841e-14	1.43029e-13
ssc-miR-1306-5p	253.255	49.0431	559.574	11.4098	3.51221	2.99128e-14	1.59363e-13
ssc-miR-505	545.577	861.992	70.9549	0.082315	-3.6027	7.17536e-14	3.75794e-13
ssc-miR-1	800.706	1255.72	118.178	0.0941118	-3.40948	1.87755e-13	9.66937e-13
ssc-miR-214	447.138	743.912	1.97819	0.00265917	-8.55481	2.92446e-13	1.48141e-12
ssc-miR-145-5p	1254.02	2086.66	5.07538	0.0024323	-8.68346	5.38211e-13	2.68238e-12
ssc-miR-137	156.755	252.889	12.5551	0.0496466	-4.33216	6.14088e-13	3.01196e-12
ssc-miR-130b	90.5382	13.9692	205.392	14.7032	3.87806	1.15187e-12	5.56139e-12
ssc-miR-7143-3p	22.7886	0.597563	56.0752	93.8397	6.55213	1.19721e-12	5.69135e-12
ssc-miR-192	1377.55	66.1514	3344.64	50.5604	5.65994	1.31117e-12	6.13867e-12
ssc-miR-27b-3p	62386.1	98720.8	7884	0.0798616	-3.64635	1.67492e-12	7.72464e-12
ssc-miR-143-5p	80.7893	133.33	1.97819	0.0148368	-6.07468	1.90452e-12	8.65438e-12
ssc-miR-125b	47676.7	75263.8	6295.99	0.0836524	-3.57945	1.99111e-12	8.9167e-12
ssc-miR-146a-5p	11985.8	1089.13	28330.8	26.0123	4.70112	3.07112e-12	1.35568e-11
ssc-miR-96-5p	5512.07	113.13	13610.5	120.309	6.9106	4.89867e-12	2.13195e-11
ssc-miR-95	588.812	160.926	1230.64	7.64728	2.93495	8.7337e-12	3.74821e-11
ssc-miR-7136-3p	27.4871	1.6613	66.2259	39.864	5.31701	1.4889e-11	6.30232e-11
ssc-miR-146b	6456.57	942.428	14727.8	15.6275	3.96601	1.65928e-11	6.9286e-11
ssc-miR-22-3p	14471.7	1332.37	34180.8	25.6541	4.68112	2.53243e-11	1.04336e-10
ssc-miR-130a	133.967	214.162	13.6741	0.0638492	-3.96919	4.37475e-11	1.77868e-10
ssc-miR-155-3p	101.849	168.429	1.97819	0.0117449	-6.41182	4.546e-11	1.8243e-10
ssc-miR-24-1-5p	67.8873	111.827	1.97819	0.0176897	-5.82094	5.36609e-11	2.10517e-10
ssc-miR-1307	91.9966	149.256	6.10778	0.0409216	-4.61099	5.38214e-11	2.10517e-10
ssc-miR-423-3p	2581.94	3939.31	545.886	0.138574	-2.85127	6.07465e-11	2.34633e-10
ssc-miR-99b	35151.4	54687.5	5847.19	0.10692	-3.2254	7.78167e-11	2.96856e-10
ssc-miR-500	1660.18	2643.64	184.99	0.0699754	-3.83701	1.09184e-10	4.11439e-10
ssc-let-7e	6248.45	9538.88	1312.81	0.137627	-2.86117	1.27928e-10	4.76263e-10
ssc-miR-181c	473.826	729.974	89.6038	0.122749	-3.02621	1.86675e-10	6.86698e-10
ssc-miR-574	187.309	293.603	27.8678	0.0949167	-3.39719	2.02356e-10	7.29877e-10
ssc-miR-22-5p	209.267	57.1712	437.411	7.65089	2.93563	2.03137e-10	7.29877e-10
ssc-miR-374a-3p	528.195	809.745	105.869	0.130744	-2.93518	2.98724e-10	1.06099e-09
ssc-miR-335	14190.1	1051.33	33898.3	32.2433	5.01093	3.23215e-10	1.13492e-09
ssc-miR-1839-3p	24.7779	2.07465	58.8329	28.358	4.82569	8.07592e-10	2.80389e-09
ssc-miR-1839-5p	86.9681	18.978	188.953	9.95642	3.31563	1.14396e-09	3.88606e-09
ssc-miR-205	55.1503	9.23286	124.026	13.4331	3.74772	1.14444e-09	3.88606e-09
ssc-miR-150	204.787	338.733	3.86976	0.0114242	-6.45176	1.596e-09	5.36049e-09
ssc-miR-193a-3p	144.808	226.666	22.0199	0.0971468	-3.36369	1.61521e-09	5.36666e-09
ssc-miR-365-3p	637.108	965.122	145.087	0.15033	-2.7338	2.05288e-09	6.7483e-09
ssc-miR-361-5p	4996.56	7515.76	1217.76	0.162028	-2.62569	2.15063e-09	6.9952e-09
ssc-miR-3613	797.129	274.892	1580.48	5.74946	2.52343	3.04049e-09	9.78657e-09
ssc-miR-7137-3p	108.137	170.481	14.6199	0.0857564	-3.54361	7.0124e-09	2.23385e-08
ssc-miR-340	1676.64	610.395	3276	5.36702	2.42412	7.30366e-09	2.30289e-08
ssc-miR-664-3p	256.96	85.0585	514.813	6.05246	2.59752	9.62802e-09	3.00511e-08
ssc-miR-2320-5p	310.816	470.892	70.702	0.150145	-2.73557	1.01758e-08	3.14434e-08
ssc-miR-27b-5p	49.2823	80.8184	1.97819	0.0244769	-5.35243	1.16943e-08	3.57775e-08
ssc-miR-30d	73586.8	22447.6	150296	6.69541	2.74317	1.27928e-08	3.87545e-08
ssc-miR-339-5p	1604.38	2366.35	461.437	0.195	-2.35846	3.5283e-08	1.05849e-07
ssc-miR-9860-5p	44.7567	73.2757	1.97819	0.0269965	-5.21109	4.69704e-08	1.39556e-07
ssc-miR-124a	41.8512	1.01091	103.112	101.999	6.67241	4.99268e-08	1.46927e-07
ssc-miR-490	396.58	22.1112	958.284	43.3393	5.4376	5.15901e-08	1.5039e-07
ssc-miR-874	1210.97	1780.5	356.666	0.200318	-2.31964	7.66227e-08	2.21275e-07
ssc-miR-497	247.622	373.712	58.4864	0.156501	-2.67576	1.01201e-07	2.89548e-07
ssc-miR-23b	7141.6	10914.7	1481.97	0.135778	-2.88068	1.07817e-07	3.05647e-07
ssc-miR-671-5p	41.3273	67.5601	1.97819	0.0292804	-5.09392	1.30676e-07	3.67082e-07
ssc-miR-19b	3211.26	1176.95	6262.74	5.32117	2.41174	2.37993e-07	6.62521e-07
ssc-miR-193a-5p	95.3576	147.517	17.1177	0.116039	-3.10732	2.81112e-07	7.75568e-07
ssc-miR-331-3p	303.042	447.789	85.9212	0.191879	-2.38173	4.43763e-07	1.21348e-06
ssc-miR-362	1273.2	1850.86	406.713	0.219743	-2.18611	5.57068e-07	1.50995e-06
ssc-miR-744	136.626	205.922	32.6834	0.158718	-2.65547	8.32557e-07	2.23705e-06
ssc-miR-30b-5p	85547.5	5840.2	205109	35.1201	5.13423	1.55785e-06	4.1498e-06
ssc-miR-2320-3p	126.965	42.8522	253.135	5.90716	2.56247	2.04044e-06	5.38886e-06
ssc-miR-345-3p	94.8511	143.92	21.2473	0.147633	-2.75992	2.62089e-06	6.80551e-06
ssc-miR-452	71.9407	117.321	3.86976	0.0329843	-4.92208	3.08011e-06	7.93127e-06
ssc-miR-30a-5p	10582.4	15277.3	3540.17	0.231728	-2.1095	3.38128e-06	8.63484e-06
ssc-miR-195	1450.65	2171.48	369.401	0.170115	-2.55542	8.29792e-06	2.06779e-05
ssc-miR-383	10.5339	1.27369	24.4242	19.1759	4.26122	8.63809e-06	2.13533e-05
ssc-miR-30c-5p	57323.7	22867.6	109008	4.76691	2.25305	1.34528e-05	3.24759e-05
ssc-miR-216	62.9337	102.31	3.86976	0.037824	-4.72455	1.37029e-05	3.28233e-05
ssc-miR-204	172.323	77.1807	315.037	4.08181	2.02921	1.40003e-05	3.32776e-05
ssc-miR-338	6.65409	0.597563	15.7389	26.3384	4.7191	1.46444e-05	3.45428e-05
ssc-miR-217	76.6051	115.691	17.9769	0.155388	-2.68605	1.52582e-05	3.5718e-05
ssc-miR-148b-5p	80.7809	31.5428	154.638	4.90249	2.29351	2.1457e-05	4.94792e-05
ssc-miR-9843-3p	38.1154	11.4045	78.1817	6.85531	2.77722	2.23582e-05	5.11755e-05
ssc-miR-129a-3p	25.0176	6.20405	53.2378	8.58113	3.10117	2.32373e-05	5.27965e-05
ssc-miR-29b	98.6901	42.3556	183.192	4.32509	2.11273	3.56732e-05	7.93024e-05
ssc-miR-671-3p	32.3318	51.3065	3.86976	0.0754243	-3.72883	3.62589e-05	8.00287e-05
ssc-miR-142-5p	422.645	123.451	871.437	7.05898	2.81946	4.20961e-05	9.16036e-05
ssc-miR-1285	14362.4	5077.01	28290.6	5.5723	2.47827	7.33695e-05	0.000157439
ssc-miR-339	3310.34	1282.41	6352.24	4.95338	2.30841	7.73325e-05	0.000164798
ssc-miR-184	34.6431	2.75805	82.4706	29.9018	4.90216	0.000121231	0.000251412
ssc-miR-139-3p	29.3052	47.5232	1.97819	0.0416257	-4.58638	0.000131629	0.000271156
ssc-miR-455-5p	41.6189	64.7779	6.88034	0.106214	-3.23495	0.000142456	0.000291516
ssc-miR-210	16.2045	4.24632	34.1419	8.04034	3.00726	0.000162976	0.000329147
ssc-miR-7142-3p	54.8976	22.6301	103.299	4.56465	2.19051	0.000228584	0.000458653
ssc-miR-504	19.3231	30.8864	1.97819	0.0640471	-3.96472	0.000325009	0.000647921
ssc-miR-532-3p	82.064	120.775	23.9981	0.198701	-2.33133	0.000337197	0.000663656
ssc-miR-30c-3p	29.238	44.7736	5.93456	0.132546	-2.91544	0.00063065	0.00120291
ssc-miR-9851-3p	17.5106	27.8655	1.97819	0.0709904	-3.81623	0.000667603	0.00126558
ssc-miR-129b	31.8449	49.8644	4.81555	0.0965728	-3.37224	0.000684112	0.00128897
ssc-miR-363	825.926	186.631	1784.87	9.56359	3.25755	0.00131389	0.00244574
ssc-miR-382	6.17184	0.597563	14.5333	24.3209	4.60412	0.0014775	0.00272283
ssc-miR-2483	25.4065	10.4669	47.816	4.5683	2.19166	0.00155216	0.00283057
ssc-miR-153	66.2579	0.935627	164.241	175.541	7.45567	0.00155727	0.00283057
ssc-miR-222	1072.9	1569.01	328.732	0.209516	-2.25487	0.00163835	0.00296053
ssc-miR-133a-3p	39.6436	57.8712	12.3022	0.212579	-2.23393	0.00192238	0.00345357
ssc-miR-1306-3p	25.3923	38.2487	6.10778	0.159686	-2.64669	0.00210768	0.00376458
ssc-miR-374b-3p	14.6633	23.12	1.97819	0.0855615	-3.54689	0.00224015	0.00395547
ssc-miR-345-5p	184.625	61.4109	369.446	6.01597	2.5888	0.0028767	0.00502203
ssc-miR-133b	30.9615	45.6967	8.85853	0.193855	-2.36695	0.00322447	0.00559753
ssc-miR-221-5p	664.62	1002.89	157.216	0.156763	-2.67335	0.00384754	0.00653236
ssc-miR-224	17.2071	27.3597	1.97819	0.072303	-3.7898	0.00412076	0.006958
ssc-miR-339-3p	22.9697	34.3265	5.93456	0.172886	-2.53211	0.00452521	0.00759941
ssc-miR-32	204.782	59.9232	422.071	7.04352	2.8163	0.00544244	0.00909035
