# Supplementary material for: Profiling of miRNAs in porcine Sertoli cells
Source: J Anim Sci Biotechnol. 2020 Aug 17;11:85. doi: 10.1186/s40104-020-00487-6 (PMC7429792; doi:10.1186/s40104-020-00487-6)
Supplement: Supplementary file 3 — Additional file 3. List of SC enriched or germ cell enriched miRNA targets. [file 40104_2020_487_MOESM3_ESM.xlsx]

## Sheet: MSC enriched miRNA target
miRNA	GENE	NAME
ssc-miR-542-3p	ENSSSCG00000000487	SLC35E3
ssc-miR-542-3p	ENSSSCG00000002776	ATP6V0D1
ssc-miR-542-3p	ENSSSCG00000011977	DCBLD2
ssc-miR-542-3p	ENSSSCG00000010376	GDF10
ssc-miR-542-3p	ENSSSCG00000011602	XPC
ssc-miR-542-3p	ENSSSCG00000015223	DDX25
ssc-miR-542-3p	ENSSSCG00000010835	AIDA
ssc-miR-542-3p	ENSSSCG00000013312	HIPK3
ssc-miR-542-3p	ENSSSCG00000012854	RASSF7
ssc-miR-542-3p	ENSSSCG00000010794	PALB2
ssc-miR-542-3p	ENSSSCG00000007187	NSFL1C
ssc-miR-542-3p	ENSSSCG00000028840	EZH2
ssc-miR-542-3p	ENSSSCG00000017466	CCR7
ssc-miR-542-3p	ENSSSCG00000016605	LMOD2
ssc-miR-542-3p	ENSSSCG00000013837	AKAP8
ssc-miR-542-3p	ENSSSCG00000027278	ARL6
ssc-miR-542-3p	ENSSSCG00000015589	VASH2
ssc-miR-542-3p	ENSSSCG00000017198	ACOX1
ssc-miR-542-3p	ENSSSCG00000032282	ACP5
ssc-miR-542-3p	ENSSSCG00000026571	RAB8B
ssc-miR-542-3p	ENSSSCG00000022066	PIAS4
ssc-miR-542-3p	ENSSSCG00000024626	TNFAIP1
ssc-miR-542-3p	ENSSSCG00000007817	IL4R
ssc-miR-542-3p	ENSSSCG00000033690	DERL1
ssc-miR-542-3p	ENSSSCG00000026488	UBE2E1
ssc-miR-542-3p	ENSSSCG00000011524	CHL1
ssc-miR-542-3p	ENSSSCG00000029311	MYPN
ssc-miR-542-3p	ENSSSCG00000035956	HABP4
ssc-miR-542-3p	ENSSSCG00000005084	PPM1A
ssc-miR-542-3p	ENSSSCG00000032028	EIF4B
ssc-miR-542-3p	ENSSSCG00000026427	RORC
ssc-miR-542-3p	ENSSSCG00000040720	SLC26A9
ssc-miR-542-3p	ENSSSCG00000037459	TCTA
ssc-miR-542-3p	ENSSSCG00000040943	DCTN5
ssc-miR-542-3p	ENSSSCG00000035987	EHD3
ssc-miR-542-3p	ENSSSCG00000033693	SLC10A5
ssc-miR-542-3p	ENSSSCG00000009100	TNIP3
ssc-miR-542-3p	ENSSSCG00000011402	HYAL3
ssc-miR-542-3p	ENSSSCG00000035820	TXNDC17
ssc-miR-542-3p	ENSSSCG00000027894	FAM76A
ssc-miR-542-3p	ENSSSCG00000030168	CYP19A1
ssc-miR-542-3p	ENSSSCG00000003881	SPATA6
ssc-miR-542-3p	ENSSSCG00000040267	CYS1
ssc-miR-542-3p	ENSSSCG00000037701	GPR182
ssc-miR-542-3p	ENSSSCG00000037670	TMEM164
ssc-miR-542-3p	ENSSSCG00000013044	FLRT1
ssc-miR-542-3p	ENSSSCG00000037999	PPP1R14B
ssc-miR-542-3p	ENSSSCG00000038487	TMPO
ssc-miR-542-3p	ENSSSCG00000035867	GFOD1
ssc-miR-542-3p	ENSSSCG00000036947	MAK16
ssc-miR-542-3p	ENSSSCG00000030291	RPRD2
ssc-miR-542-3p	ENSSSCG00000015097	DDX6
ssc-miR-217	ENSSSCG00000000003	TTC38
ssc-miR-217	ENSSSCG00000000289	NFE2
ssc-miR-217	ENSSSCG00000000400	MIP
ssc-miR-217	ENSSSCG00000000437	ARHGAP9
ssc-miR-217	ENSSSCG00000000808	SLC38A2
ssc-miR-217	ENSSSCG00000001708	CDC5L
ssc-miR-217	ENSSSCG00000001457	SLA-DQB1
ssc-miR-217	ENSSSCG00000003532	LUZP1
ssc-miR-217	ENSSSCG00000002404	SPTLC2
ssc-miR-217	ENSSSCG00000002436	TTC7B
ssc-miR-217	ENSSSCG00000001994	TINF2
ssc-miR-217	ENSSSCG00000003702	GATA6
ssc-miR-217	ENSSSCG00000001947	BRMS1L
ssc-miR-217	ENSSSCG00000006702	FMO5
ssc-miR-217	ENSSSCG00000004588	CCNB2
ssc-miR-217	ENSSSCG00000006829	SYPL2
ssc-miR-217	ENSSSCG00000006121	PIP4P2
ssc-miR-217	ENSSSCG00000006403	CRP
ssc-miR-217	ENSSSCG00000003833	DAB1
ssc-miR-217	ENSSSCG00000004521	MRO
ssc-miR-217	ENSSSCG00000005027	FRMD6
ssc-miR-217	ENSSSCG00000008195	COX5B
ssc-miR-217	ENSSSCG00000010876	DESI2
ssc-miR-217	ENSSSCG00000008890	TMA16
ssc-miR-217	ENSSSCG00000011458	ACTR8
ssc-miR-217	ENSSSCG00000008123	ARID5A
ssc-miR-217	ENSSSCG00000010866	SCCPDH
ssc-miR-217	ENSSSCG00000008642	ASAP2
ssc-miR-217	ENSSSCG00000011980	CLDND1
ssc-miR-217	ENSSSCG00000010564	POLL
ssc-miR-217	ENSSSCG00000012108	WWC3
ssc-miR-217	ENSSSCG00000009858	FBXO21
ssc-miR-217	ENSSSCG00000009216	SPP1
ssc-miR-217	ENSSSCG00000009401	RB1
ssc-miR-217	ENSSSCG00000012650	OCRL
ssc-miR-217	ENSSSCG00000010200	CSGALNACT2
ssc-miR-217	ENSSSCG00000013427	CIRBP
ssc-miR-217	ENSSSCG00000014049	UNC5A
ssc-miR-217	ENSSSCG00000025013	RTN1
ssc-miR-217	ENSSSCG00000013938	GATAD2A
ssc-miR-217	ENSSSCG00000016920	MIER3
ssc-miR-217	ENSSSCG00000027675	FOXP1
ssc-miR-217	ENSSSCG00000016073	PGAP1
ssc-miR-217	ENSSSCG00000024043	ADAMTS2
ssc-miR-217	ENSSSCG00000017301	TLK2
ssc-miR-217	ENSSSCG00000016438	NUB1
ssc-miR-217	ENSSSCG00000017325	PLEKHM1
ssc-miR-217	ENSSSCG00000017909	CHRNE
ssc-miR-217	ENSSSCG00000016882	PARP8
ssc-miR-217	ENSSSCG00000016018	FRZB
ssc-miR-217	ENSSSCG00000015792	LRP2BP
ssc-miR-217	ENSSSCG00000025647	SLC35C1
ssc-miR-217	ENSSSCG00000016313	HJURP
ssc-miR-217	ENSSSCG00000024927	STX12
ssc-miR-217	ENSSSCG00000028737	USP3
ssc-miR-217	ENSSSCG00000029249	NAV3
ssc-miR-217	ENSSSCG00000027686	YTHDF2
ssc-miR-217	ENSSSCG00000028004	RIN2
ssc-miR-217	ENSSSCG00000024293	TMEM178A
ssc-miR-217	ENSSSCG00000028454	C16orf72
ssc-miR-217	ENSSSCG00000027051	EMC7
ssc-miR-217	ENSSSCG00000029198	CUL5
ssc-miR-217	ENSSSCG00000023920	P3H1
ssc-miR-217	ENSSSCG00000027024	ASIC3
ssc-miR-217	ENSSSCG00000030668	UQCC2
ssc-miR-217	ENSSSCG00000026269	RAB29
ssc-miR-217	ENSSSCG00000022758	PECR
ssc-miR-217	ENSSSCG00000017819	SMYD4
ssc-miR-217	ENSSSCG00000008756	DHX15
ssc-miR-217	ENSSSCG00000005762	KCNT1
ssc-miR-217	ENSSSCG00000013550	SLC25A23
ssc-miR-217	ENSSSCG00000039654	NIF3L1
ssc-miR-217	ENSSSCG00000016129	GPR1
ssc-miR-217	ENSSSCG00000012712	MCF2
ssc-miR-217	ENSSSCG00000009524	TMTC4
ssc-miR-217	ENSSSCG00000036898	NIPA2
ssc-miR-217	ENSSSCG00000037914	IL17RB
ssc-miR-217	ENSSSCG00000011004	TOPORS
ssc-miR-217	ENSSSCG00000008518	SLC30A6
ssc-miR-217	ENSSSCG00000035965	AQP4
ssc-miR-217	ENSSSCG00000006099	ESRP1
ssc-miR-217	ENSSSCG00000011423	GRM2
ssc-miR-217	ENSSSCG00000039953	PNRC1
ssc-miR-217	ENSSSCG00000031954	SLC39A10
ssc-miR-217	ENSSSCG00000031378	KBTBD6
ssc-miR-217	ENSSSCG00000026978	ROS1
ssc-miR-217	ENSSSCG00000031536	MYCT1
ssc-miR-217	ENSSSCG00000037232	SNX29
ssc-miR-217	ENSSSCG00000016074	ANKRD44
ssc-miR-217	ENSSSCG00000010232	LRRTM3
ssc-miR-217	ENSSSCG00000027992	MST1R
ssc-miR-217	ENSSSCG00000037580	ITPRIPL1
ssc-miR-217	ENSSSCG00000031477	GLOD5
ssc-miR-217	ENSSSCG00000004119	GRM1
ssc-miR-217	ENSSSCG00000014961	CWC15
ssc-miR-217	ENSSSCG00000036033	THRB
ssc-miR-217	ENSSSCG00000037606	PSMB3
ssc-miR-217	ENSSSCG00000003413	MTOR
ssc-miR-217	ENSSSCG00000036721	DEPDC4
ssc-miR-217	ENSSSCG00000015106	HYOU1
ssc-miR-217	ENSSSCG00000000299	TESPA1
ssc-miR-217	ENSSSCG00000007288	MYH7B
ssc-miR-217	ENSSSCG00000015135	SORL1
ssc-miR-217	ENSSSCG00000033919	DCLK1
ssc-miR-217	ENSSSCG00000004717	UBR1
ssc-miR-217	ENSSSCG00000001567	CPNE5
ssc-miR-217	ENSSSCG00000004113	STXBP5
ssc-miR-217	ENSSSCG00000000156	FBXO7
ssc-miR-217	ENSSSCG00000023738	COG3
ssc-miR-217	ENSSSCG00000016708	SKAP2
ssc-miR-217	ENSSSCG00000014955	MRE11
ssc-miR-217	ENSSSCG00000017403	STAT3
ssc-miR-217	ENSSSCG00000040855	C5orf51
ssc-miR-217	ENSSSCG00000036411	ACOT13
ssc-miR-217	ENSSSCG00000039027	TRO
ssc-miR-217	ENSSSCG00000002533	WDR20
ssc-miR-217	ENSSSCG00000009053	RNF150
ssc-miR-217	ENSSSCG00000016690	CREB5
ssc-miR-217	ENSSSCG00000039338	SUGT1
ssc-miR-217	ENSSSCG00000032970	PHPT1
ssc-miR-217	ENSSSCG00000014147	CCNH
ssc-miR-217	ENSSSCG00000025470	TSSK4
ssc-miR-217	ENSSSCG00000037520	ZNF275
ssc-miR-217	ENSSSCG00000020987	WDR31
ssc-miR-217	ENSSSCG00000038992	TUBB6
ssc-miR-217	ENSSSCG00000008389	PAPOLG
ssc-miR-217	ENSSSCG00000016436	CHPF2
ssc-miR-217	ENSSSCG00000003905	RAD54L
ssc-miR-217	ENSSSCG00000015570	IVNS1ABP
ssc-miR-217	ENSSSCG00000026465	BABAM2
ssc-miR-217	ENSSSCG00000003818	DOCK7
ssc-miR-217	ENSSSCG00000035442	SLC36A1
ssc-miR-217	ENSSSCG00000033074	ZCCHC24
ssc-miR-217	ENSSSCG00000002266	CHD2
ssc-miR-217	ENSSSCG00000032475	CEP44
ssc-miR-217	ENSSSCG00000010555	HIF1AN
ssc-miR-217	ENSSSCG00000011854	LRCH3
ssc-miR-217	ENSSSCG00000000720	AKAP3
ssc-miR-217	ENSSSCG00000001536	SCUBE3
ssc-miR-217	ENSSSCG00000023296	CENPE
ssc-miR-217	ENSSSCG00000010198	BMS1
ssc-miR-217	ENSSSCG00000000837	CHST11
ssc-miR-217	ENSSSCG00000015403	HGF
ssc-miR-217	ENSSSCG00000031869	VPS72
ssc-miR-217	ENSSSCG00000038987	CCDC59
ssc-miR-217	ENSSSCG00000007816	IL21R
ssc-miR-217	ENSSSCG00000008942	DCK
ssc-miR-424-3p	ENSSSCG00000005466	PTBP3
ssc-miR-424-3p	ENSSSCG00000006324	ALDH9A1
ssc-miR-424-3p	ENSSSCG00000009061	NAA15
ssc-miR-424-3p	ENSSSCG00000007507	PCK1
ssc-miR-424-3p	ENSSSCG00000009951	SGSM1
ssc-miR-424-3p	ENSSSCG00000009849	SUDS3
ssc-miR-424-3p	ENSSSCG00000008208	EIF2AK3
ssc-miR-424-3p	ENSSSCG00000017102	PAPD7
ssc-miR-424-3p	ENSSSCG00000014269	FNIP1
ssc-miR-424-3p	ENSSSCG00000029343	MFSD11
ssc-miR-424-3p	ENSSSCG00000015770	VEGFC
ssc-miR-424-3p	ENSSSCG00000016929	PDE4D
ssc-miR-424-3p	ENSSSCG00000025902	ANAPC4
ssc-miR-424-3p	ENSSSCG00000024676	SRPK3
ssc-miR-424-3p	ENSSSCG00000029710	GCNT4
ssc-miR-424-3p	ENSSSCG00000026052	LSM14B
ssc-miR-424-3p	ENSSSCG00000038466	EIF4E2
ssc-miR-424-3p	ENSSSCG00000015140	HSPA8
ssc-miR-424-3p	ENSSSCG00000025425	FUK
ssc-miR-424-3p	ENSSSCG00000034495	SNTG1
ssc-miR-424-3p	ENSSSCG00000036154	CHKB
ssc-miR-424-3p	ENSSSCG00000037568	RAB43
ssc-miR-424-3p	ENSSSCG00000011402	HYAL3
ssc-miR-424-3p	ENSSSCG00000013448	MKNK2
ssc-miR-424-3p	ENSSSCG00000033878	RAB38
ssc-miR-7137-3p	ENSSSCG00000000095	GTPBP1
ssc-miR-7137-3p	ENSSSCG00000000842	KANSL2
ssc-miR-7137-3p	ENSSSCG00000001539	PPARD
ssc-miR-7137-3p	ENSSSCG00000001822	RCCD1
ssc-miR-7137-3p	ENSSSCG00000001379	TUBB
ssc-miR-7137-3p	ENSSSCG00000001817	FURIN
ssc-miR-7137-3p	ENSSSCG00000003564	GPATCH3
ssc-miR-7137-3p	ENSSSCG00000003360	WRAP73
ssc-miR-7137-3p	ENSSSCG00000003195	PNKP
ssc-miR-7137-3p	ENSSSCG00000002864	SLC7A10
ssc-miR-7137-3p	ENSSSCG00000003107	ARHGAP35
ssc-miR-7137-3p	ENSSSCG00000002042	OXA1L
ssc-miR-7137-3p	ENSSSCG00000003486	ARHGEF10L
ssc-miR-7137-3p	ENSSSCG00000003882	SLC5A9
ssc-miR-7137-3p	ENSSSCG00000007033	AP3M2
ssc-miR-7137-3p	ENSSSCG00000006137	WWP1
ssc-miR-7137-3p	ENSSSCG00000004957	CLN6
ssc-miR-7137-3p	ENSSSCG00000003928	PLK3
ssc-miR-7137-3p	ENSSSCG00000005472	SLC46A2
ssc-miR-7137-3p	ENSSSCG00000004755	DLL4
ssc-miR-7137-3p	ENSSSCG00000003795	WLS
ssc-miR-7137-3p	ENSSSCG00000006488	GLMP
ssc-miR-7137-3p	ENSSSCG00000005058	ATG14
ssc-miR-7137-3p	ENSSSCG00000013072	FADS2
ssc-miR-7137-3p	ENSSSCG00000007228	HM13
ssc-miR-7137-3p	ENSSSCG00000010111	DGCR2
ssc-miR-7137-3p	ENSSSCG00000013508	SH3GL1
ssc-miR-7137-3p	ENSSSCG00000012656	ELF4
ssc-miR-7137-3p	ENSSSCG00000007237	PDRG1
ssc-miR-7137-3p	ENSSSCG00000013507	MPND
ssc-miR-7137-3p	ENSSSCG00000008631	PQLC3
ssc-miR-7137-3p	ENSSSCG00000011353	PFKFB4
ssc-miR-7137-3p	ENSSSCG00000013256	ARHGAP1
ssc-miR-7137-3p	ENSSSCG00000008392	BCL11A
ssc-miR-7137-3p	ENSSSCG00000011602	XPC
ssc-miR-7137-3p	ENSSSCG00000012037	PAXBP1
ssc-miR-7137-3p	ENSSSCG00000013408	ADM
ssc-miR-7137-3p	ENSSSCG00000009283	TNFRSF19
ssc-miR-7137-3p	ENSSSCG00000013239	PSMC3
ssc-miR-7137-3p	ENSSSCG00000008228	GNLY
ssc-miR-7137-3p	ENSSSCG00000010094	SNAP29
ssc-miR-7137-3p	ENSSSCG00000011918	USF3
ssc-miR-7137-3p	ENSSSCG00000013145	DTX4
ssc-miR-7137-3p	ENSSSCG00000008983	CCDC158
ssc-miR-7137-3p	ENSSSCG00000011251	MYD88
ssc-miR-7137-3p	ENSSSCG00000012854	RASSF7
ssc-miR-7137-3p	ENSSSCG00000024127	ABI1
ssc-miR-7137-3p	ENSSSCG00000009558	F10
ssc-miR-7137-3p	ENSSSCG00000007765	PRSS53
ssc-miR-7137-3p	ENSSSCG00000012650	OCRL
ssc-miR-7137-3p	ENSSSCG00000007560	TMEM184A
ssc-miR-7137-3p	ENSSSCG00000007187	NSFL1C
ssc-miR-7137-3p	ENSSSCG00000010435	MINPP1
ssc-miR-7137-3p	ENSSSCG00000012361	AMER1
ssc-miR-7137-3p	ENSSSCG00000007249	NOL4L
ssc-miR-7137-3p	ENSSSCG00000012652	SASH3
ssc-miR-7137-3p	ENSSSCG00000013595	CERS4
ssc-miR-7137-3p	ENSSSCG00000020858	KIF13A
ssc-miR-7137-3p	ENSSSCG00000016911	SKIV2L2
ssc-miR-7137-3p	ENSSSCG00000016541	SLC35B4
ssc-miR-7137-3p	ENSSSCG00000017573	XYLT2
ssc-miR-7137-3p	ENSSSCG00000028465	ELAC2
ssc-miR-7137-3p	ENSSSCG00000017990	PIK3R6
ssc-miR-7137-3p	ENSSSCG00000017220	OTOP3
ssc-miR-7137-3p	ENSSSCG00000010399	NCOA4
ssc-miR-7137-3p	ENSSSCG00000016319	GBX2
ssc-miR-7137-3p	ENSSSCG00000010108	KLHL22
ssc-miR-7137-3p	ENSSSCG00000015065	BUD13
ssc-miR-7137-3p	ENSSSCG00000016659	KIAA0895
ssc-miR-7137-3p	ENSSSCG00000017190	EXOC7
ssc-miR-7137-3p	ENSSSCG00000026516	EPHB3
ssc-miR-7137-3p	ENSSSCG00000017181	CYGB
ssc-miR-7137-3p	ENSSSCG00000014869	LRRC32
ssc-miR-7137-3p	ENSSSCG00000027423	TMEM53
ssc-miR-7137-3p	ENSSSCG00000015513	ASTN1
ssc-miR-7137-3p	ENSSSCG00000014440	HMGXB3
ssc-miR-7137-3p	ENSSSCG00000024813	MAP3K3
ssc-miR-7137-3p	ENSSSCG00000023762	TRPM2
ssc-miR-7137-3p	ENSSSCG00000024672	KLF16
ssc-miR-7137-3p	ENSSSCG00000026752	BYSL
ssc-miR-7137-3p	ENSSSCG00000029985	ARL10
ssc-miR-7137-3p	ENSSSCG00000017762	FOXN1
ssc-miR-7137-3p	ENSSSCG00000029541	PSD2
ssc-miR-7137-3p	ENSSSCG00000006553	UBAP2L
ssc-miR-7137-3p	ENSSSCG00000012182	PCYT1B
ssc-miR-7137-3p	ENSSSCG00000024954	FGF1
ssc-miR-7137-3p	ENSSSCG00000021638	NEU3
ssc-miR-7137-3p	ENSSSCG00000027051	EMC7
ssc-miR-7137-3p	ENSSSCG00000024000	EFCC1
ssc-miR-7137-3p	ENSSSCG00000022689	GADD45B
ssc-miR-7137-3p	ENSSSCG00000033690	DERL1
ssc-miR-7137-3p	ENSSSCG00000024361	TFB1M
ssc-miR-7137-3p	ENSSSCG00000022948	SLC7A9
ssc-miR-7137-3p	ENSSSCG00000030153	SMURF1
ssc-miR-7137-3p	ENSSSCG00000016566	NRF1
ssc-miR-7137-3p	ENSSSCG00000037539	SORCS2
ssc-miR-7137-3p	ENSSSCG00000026052	LSM14B
ssc-miR-7137-3p	ENSSSCG00000039850	SLC6A11
ssc-miR-7137-3p	ENSSSCG00000009472	FBXL3
ssc-miR-7137-3p	ENSSSCG00000014820	FCHSD2
ssc-miR-7137-3p	ENSSSCG00000039061	EIF2AK4
ssc-miR-7137-3p	ENSSSCG00000035434	SEC61G
ssc-miR-7137-3p	ENSSSCG00000000985	EXOC2
ssc-miR-7137-3p	ENSSSCG00000024061	TNNI1
ssc-miR-7137-3p	ENSSSCG00000036595	ZGPAT
ssc-miR-7137-3p	ENSSSCG00000039235	PSMC4
ssc-miR-7137-3p	ENSSSCG00000008051	ABCA3
ssc-miR-7137-3p	ENSSSCG00000039271	ST8SIA2
ssc-miR-7137-3p	ENSSSCG00000009305	GTF3A
ssc-miR-7137-3p	ENSSSCG00000009783	OGFOD2
ssc-miR-7137-3p	ENSSSCG00000017894	WSCD1
ssc-miR-7137-3p	ENSSSCG00000039986	RGS8
ssc-miR-7137-3p	ENSSSCG00000002276	PLEKHG3
ssc-miR-7137-3p	ENSSSCG00000010862	CDC42BPA
ssc-miR-7137-3p	ENSSSCG00000038071	RASL12
ssc-miR-7137-3p	ENSSSCG00000031775	YAF2
ssc-miR-7137-3p	ENSSSCG00000036086	PAX5
ssc-miR-7137-3p	ENSSSCG00000033335	AKIP1
ssc-miR-7137-3p	ENSSSCG00000038305	TMEM185B
ssc-miR-7137-3p	ENSSSCG00000036892	GPR132
ssc-miR-7137-3p	ENSSSCG00000002332	SIPA1L1
ssc-miR-7137-3p	ENSSSCG00000036190	GIPC3
ssc-miR-7137-3p	ENSSSCG00000011416	DOCK3
ssc-miR-7137-3p	ENSSSCG00000040439	TMED5
ssc-miR-7137-3p	ENSSSCG00000013016	PPP2R5B
ssc-miR-7137-3p	ENSSSCG00000010092	PI4KA
ssc-miR-7137-3p	ENSSSCG00000008989	CNOT6L
ssc-miR-7137-3p	ENSSSCG00000032115	OSGIN1
ssc-miR-7137-3p	ENSSSCG00000035811	RPL32
ssc-miR-7137-3p	ENSSSCG00000034502	H6PD
ssc-miR-7137-3p	ENSSSCG00000032637	EVC
ssc-miR-7137-3p	ENSSSCG00000010854	TMEM63A
ssc-miR-7137-3p	ENSSSCG00000033171	MAPK11
ssc-miR-7137-3p	ENSSSCG00000032304	MAEA
ssc-miR-7137-3p	ENSSSCG00000007931	GLYR1
ssc-miR-7137-3p	ENSSSCG00000013634	YIPF2
ssc-miR-7137-3p	ENSSSCG00000033262	CD74
ssc-miR-7137-3p	ENSSSCG00000005828	EGFL7
ssc-miR-7137-3p	ENSSSCG00000011833	DLG1
ssc-miR-7137-3p	ENSSSCG00000032063	THEM6
ssc-miR-7137-3p	ENSSSCG00000013742	NFIX
ssc-miR-7137-3p	ENSSSCG00000040845	AGPAT2
ssc-miR-7137-3p	ENSSSCG00000033324	SPATA2
ssc-miR-7137-3p	ENSSSCG00000010341	TSPAN14
ssc-miR-7137-3p	ENSSSCG00000009827	HVCN1
ssc-miR-7137-3p	ENSSSCG00000004516	MBD1
ssc-miR-7137-3p	ENSSSCG00000009270	IFT88
ssc-miR-7137-3p	ENSSSCG00000008574	KIF3C
ssc-miR-7137-3p	ENSSSCG00000040421	HMG20B
ssc-miR-7137-3p	ENSSSCG00000032527	FOSL2
ssc-miR-7137-3p	ENSSSCG00000007362	SRSF6
ssc-miR-7137-3p	ENSSSCG00000004119	GRM1
ssc-miR-7137-3p	ENSSSCG00000040107	GMEB2
ssc-miR-7137-3p	ENSSSCG00000003471	EPHA2
ssc-miR-7137-3p	ENSSSCG00000014559	PSMD13
ssc-miR-7137-3p	ENSSSCG00000014852	ARRB1
ssc-miR-7137-3p	ENSSSCG00000038943	TOM1
ssc-miR-7137-3p	ENSSSCG00000014556	BET1L
ssc-miR-7137-3p	ENSSSCG00000040449	ABHD12
ssc-miR-7137-3p	ENSSSCG00000033015	B3GNT7
ssc-miR-7137-3p	ENSSSCG00000023338	CHRNA6
ssc-miR-7137-3p	ENSSSCG00000039708	KLRB1
ssc-miR-7137-3p	ENSSSCG00000037920	TRIM28
ssc-miR-7137-3p	ENSSSCG00000027556	RSRC1
ssc-miR-7137-3p	ENSSSCG00000011589	IFT122
ssc-miR-7137-3p	ENSSSCG00000002495	SYNE3
ssc-miR-7137-3p	ENSSSCG00000026939	LMAN2L
ssc-miR-7137-3p	ENSSSCG00000033691	RAB26
ssc-miR-7137-3p	ENSSSCG00000038320	POR
ssc-miR-7137-3p	ENSSSCG00000014063	SFXN1
ssc-miR-7137-3p	ENSSSCG00000033777	GPR152
ssc-miR-7137-3p	ENSSSCG00000036573	SPDEF
ssc-miR-7137-3p	ENSSSCG00000013630	DNM2
ssc-miR-7137-3p	ENSSSCG00000038471	NUAK2
ssc-miR-7137-3p	ENSSSCG00000032053	ST8SIA5
ssc-miR-7137-3p	ENSSSCG00000031249	PTTG1IP
ssc-miR-7137-3p	ENSSSCG00000033276	RIPPLY1
ssc-miR-7137-3p	ENSSSCG00000005651	ODF2
ssc-miR-7137-3p	ENSSSCG00000008785	FAM114A1
ssc-miR-7137-3p	ENSSSCG00000033920	CTU2
ssc-miR-7137-3p	ENSSSCG00000037905	ITGB5
ssc-miR-7137-3p	ENSSSCG00000037096	TMEM88
ssc-miR-7137-3p	ENSSSCG00000039512	RBP5
ssc-miR-7137-3p	ENSSSCG00000005918	DGAT1
ssc-miR-7137-3p	ENSSSCG00000002957	GGN
ssc-miR-7137-3p	ENSSSCG00000033983	RRP7A
ssc-miR-7137-3p	ENSSSCG00000039027	TRO
ssc-miR-7137-3p	ENSSSCG00000013859	C19orf44
ssc-miR-7137-3p	ENSSSCG00000017310	KANSL1
ssc-miR-7137-3p	ENSSSCG00000026784	LMNB2
ssc-miR-7137-3p	ENSSSCG00000034812	EFCAB8
ssc-miR-7137-3p	ENSSSCG00000007930	MGRN1
ssc-miR-7137-3p	ENSSSCG00000038940	GNPDA1
ssc-miR-7137-3p	ENSSSCG00000035999	NUDT16L1
ssc-miR-7137-3p	ENSSSCG00000031617	SFT2D2
ssc-miR-7137-3p	ENSSSCG00000003212	NAPSA
ssc-miR-7137-3p	ENSSSCG00000032429	RAX2
ssc-miR-7137-3p	ENSSSCG00000036705	RPH3AL
ssc-miR-7137-3p	ENSSSCG00000027745	ABCG1
ssc-miR-7137-3p	ENSSSCG00000015432	ATXN7L1
ssc-miR-7137-3p	ENSSSCG00000034090	CRTC3
ssc-miR-7137-3p	ENSSSCG00000003559	ARID1A
ssc-miR-7137-3p	ENSSSCG00000034517	ZNF12
ssc-miR-7137-3p	ENSSSCG00000029616	FAAP100
ssc-miR-7137-3p	ENSSSCG00000006866	DBT
ssc-miR-7137-3p	ENSSSCG00000003263	PRPF31
ssc-miR-7137-3p	ENSSSCG00000005016	L2HGDH
ssc-miR-7137-3p	ENSSSCG00000009924	ANKRD13A
ssc-miR-7137-3p	ENSSSCG00000039034	DNALI1
ssc-miR-7137-3p	ENSSSCG00000015897	IFIH1
ssc-miR-7137-3p	ENSSSCG00000017231	NAT9
ssc-miR-7137-3p	ENSSSCG00000017879	SPNS2
ssc-miR-7137-3p	ENSSSCG00000010180	TTC13
ssc-miR-7137-3p	ENSSSCG00000033214	GNMT
ssc-miR-7137-3p	ENSSSCG00000032328	MAP6D1
ssc-miR-7137-3p	ENSSSCG00000021588	DAPK2
ssc-miR-7137-3p	ENSSSCG00000011085	MLLT10
ssc-miR-7137-3p	ENSSSCG00000013457	DOT1L
ssc-miR-7137-3p	ENSSSCG00000038189	SMCR8
ssc-miR-7137-3p	ENSSSCG00000037985	C6orf203
ssc-miR-7137-3p	ENSSSCG00000006604	CRNN
ssc-miR-7137-3p	ENSSSCG00000033592	TMC8
ssc-miR-7137-3p	ENSSSCG00000009764	CCDC92
ssc-miR-7137-3p	ENSSSCG00000020754	CD3EAP
ssc-miR-7137-3p	ENSSSCG00000004974	LARP6
ssc-miR-216	ENSSSCG00000000293	ITGA5
ssc-miR-216	ENSSSCG00000000386	ANKRD52
ssc-miR-216	ENSSSCG00000000437	ARHGAP9
ssc-miR-216	ENSSSCG00000001411	APOM
ssc-miR-216	ENSSSCG00000001078	MBOAT1
ssc-miR-216	ENSSSCG00000002688	PLCG2
ssc-miR-216	ENSSSCG00000002450	SLC24A4
ssc-miR-216	ENSSSCG00000003738	MAPRE2
ssc-miR-216	ENSSSCG00000003621	ZSCAN20
ssc-miR-216	ENSSSCG00000004434	FRK
ssc-miR-216	ENSSSCG00000005054	MAPK1IP1L
ssc-miR-216	ENSSSCG00000004101	LRP11
ssc-miR-216	ENSSSCG00000006237	SDCBP
ssc-miR-216	ENSSSCG00000005343	RNF38
ssc-miR-216	ENSSSCG00000030679	C14orf28
ssc-miR-216	ENSSSCG00000004262	KPNA5
ssc-miR-216	ENSSSCG00000005360	IGFBPL1
ssc-miR-216	ENSSSCG00000005979	ANXA13
ssc-miR-216	ENSSSCG00000006200	CPA6
ssc-miR-216	ENSSSCG00000007839	EEF2K
ssc-miR-216	ENSSSCG00000010070	SMARCB1
ssc-miR-216	ENSSSCG00000013321	ELP4
ssc-miR-216	ENSSSCG00000012026	ADAMTS1
ssc-miR-216	ENSSSCG00000012703	RBMX
ssc-miR-216	ENSSSCG00000012276	SYN1
ssc-miR-216	ENSSSCG00000011765	USP13
ssc-miR-216	ENSSSCG00000008237	RETSAT
ssc-miR-216	ENSSSCG00000008768	ARAP2
ssc-miR-216	ENSSSCG00000007647	C7orf43
ssc-miR-216	ENSSSCG00000015507	TNN
ssc-miR-216	ENSSSCG00000016031	CALCRL
ssc-miR-216	ENSSSCG00000017892	PITPNM3
ssc-miR-216	ENSSSCG00000030369	YARS
ssc-miR-216	ENSSSCG00000028113	CAPZA2
ssc-miR-216	ENSSSCG00000016835	SKP2
ssc-miR-216	ENSSSCG00000013884	MAP1S
ssc-miR-216	ENSSSCG00000014080	HMGCR
ssc-miR-216	ENSSSCG00000017339	NMT1
ssc-miR-216	ENSSSCG00000022131	KCTD6
ssc-miR-216	ENSSSCG00000024252	MBL1
ssc-miR-216	ENSSSCG00000022282	BDH2
ssc-miR-216	ENSSSCG00000017238	TTYH2
ssc-miR-216	ENSSSCG00000017067	CNOT8
ssc-miR-216	ENSSSCG00000015288	RBBP5
ssc-miR-216	ENSSSCG00000014197	SLC25A46
ssc-miR-216	ENSSSCG00000013885	FCHO1
ssc-miR-216	ENSSSCG00000040648	CCL11
ssc-miR-216	ENSSSCG00000022147	CHURC1
ssc-miR-216	ENSSSCG00000025531	SSPN
ssc-miR-216	ENSSSCG00000030480	DYRK1A
ssc-miR-216	ENSSSCG00000028485	YBX1
ssc-miR-216	ENSSSCG00000015093	CD3D
ssc-miR-216	ENSSSCG00000022525	ARHGEF5
ssc-miR-216	ENSSSCG00000029260	NDNF
ssc-miR-216	ENSSSCG00000006059	NCALD
ssc-miR-216	ENSSSCG00000029511	UBASH3A
ssc-miR-216	ENSSSCG00000036549	DPYSL3
ssc-miR-216	ENSSSCG00000038933	PURG
ssc-miR-216	ENSSSCG00000009037	ZNF827
ssc-miR-216	ENSSSCG00000038735	SNAP23
ssc-miR-216	ENSSSCG00000015144	GRAMD1B
ssc-miR-216	ENSSSCG00000005671	CRAT
ssc-miR-216	ENSSSCG00000035102	LYPD1
ssc-miR-216	ENSSSCG00000013773	ADGRL1
ssc-miR-216	ENSSSCG00000015297	ADAM22
ssc-miR-216	ENSSSCG00000011782	ABCC5
ssc-miR-216	ENSSSCG00000014319	SMAD5
ssc-miR-216	ENSSSCG00000032835	TMEM268
ssc-miR-216	ENSSSCG00000000509	ZFC3H1
ssc-miR-216	ENSSSCG00000006646	ARNT
ssc-miR-216	ENSSSCG00000017337	ACBD4
ssc-miR-216	ENSSSCG00000003713	IMPACT
ssc-miR-216	ENSSSCG00000031155	RASD2
ssc-miR-216	ENSSSCG00000035965	AQP4
ssc-miR-216	ENSSSCG00000005126	PLAA
ssc-miR-216	ENSSSCG00000039952	ZFAND3
ssc-miR-216	ENSSSCG00000036943	C11orf87
ssc-miR-216	ENSSSCG00000011873	HSPBAP1
ssc-miR-216	ENSSSCG00000014055	CDHR2
ssc-miR-216	ENSSSCG00000038994	CLIC4
ssc-miR-216	ENSSSCG00000015659	YOD1
ssc-miR-216	ENSSSCG00000011280	VIPR1
ssc-miR-216	ENSSSCG00000000755	ERC1
ssc-miR-216	ENSSSCG00000040569	PLA2G10
ssc-miR-216	ENSSSCG00000006562	GATAD2B
ssc-miR-216	ENSSSCG00000037816	TMEM167B
ssc-miR-216	ENSSSCG00000015375	ITGB8
ssc-miR-216	ENSSSCG00000008117	ZNF2
ssc-miR-216	ENSSSCG00000013005	VPS51
ssc-miR-216	ENSSSCG00000005621	CDK9
ssc-miR-216	ENSSSCG00000038141	TICAM2
ssc-miR-216	ENSSSCG00000038940	GNPDA1
ssc-miR-216	ENSSSCG00000015701	MGAT5
ssc-miR-216	ENSSSCG00000036158	TRAM1L1
ssc-miR-216	ENSSSCG00000009709	MFAP3L
ssc-miR-216	ENSSSCG00000031904	UGT8
ssc-miR-216	ENSSSCG00000014838	PGM2L1
ssc-miR-216	ENSSSCG00000000958	DYRK2
ssc-miR-216	ENSSSCG00000002716	MLKL
ssc-miR-216	ENSSSCG00000029918	CEPT1
ssc-miR-216	ENSSSCG00000011356	UQCRC1
ssc-miR-216	ENSSSCG00000025182	ELK4
ssc-miR-216	ENSSSCG00000003083	CBLC
ssc-miR-216	ENSSSCG00000032684	BOK
ssc-miR-216	ENSSSCG00000005935	AGO2
ssc-miR-216	ENSSSCG00000003749	PIK3C3
ssc-miR-216	ENSSSCG00000000837	CHST11
ssc-miR-216	ENSSSCG00000016339	ILKAP
ssc-miR-216	ENSSSCG00000037517	RBM11
ssc-miR-216	ENSSSCG00000006841	CLCC1
ssc-miR-216	ENSSSCG00000003045	ATP1A3
ssc-miR-216	ENSSSCG00000016841	SLC1A3
ssc-miR-155-3p	ENSSSCG00000002375	RPS6KL1
ssc-miR-155-3p	ENSSSCG00000005367	TSTD2
ssc-miR-155-3p	ENSSSCG00000012400	SNX12
ssc-miR-155-3p	ENSSSCG00000012556	RBM41
ssc-miR-155-3p	ENSSSCG00000008874	TMEM144
ssc-miR-155-3p	ENSSSCG00000007189	SDCBP2
ssc-miR-155-3p	ENSSSCG00000010455	SLC16A12
ssc-miR-155-3p	ENSSSCG00000016043	OSGEPL1
ssc-miR-155-3p	ENSSSCG00000022282	BDH2
ssc-miR-155-3p	ENSSSCG00000023188	ARIH1
ssc-miR-155-3p	ENSSSCG00000025651	GFM1
ssc-miR-155-3p	ENSSSCG00000037234	CLDN2
ssc-miR-155-3p	ENSSSCG00000032648	RBL2
ssc-miR-155-3p	ENSSSCG00000001968	NUBPL
ssc-miR-155-3p	ENSSSCG00000031809	ZKSCAN5
ssc-miR-155-3p	ENSSSCG00000035493	SACS
ssc-miR-155-3p	ENSSSCG00000040139	B3GNT9
ssc-miR-155-3p	ENSSSCG00000015537	XPR1
ssc-miR-155-3p	ENSSSCG00000021769	ZNF341
ssc-miR-155-3p	ENSSSCG00000030467	PHC3
ssc-miR-155-3p	ENSSSCG00000022942	PHF6
ssc-miR-155-3p	ENSSSCG00000005198	KDM4C
ssc-miR-155-3p	ENSSSCG00000028406	FOCAD
ssc-miR-155-3p	ENSSSCG00000037127	CDKN2AIPNL
ssc-miR-155-3p	ENSSSCG00000016572	TNPO3
ssc-miR-149	ENSSSCG00000000026	SULT4A1
ssc-miR-149	ENSSSCG00000000074	MCHR1
ssc-miR-149	ENSSSCG00000000206	FAIM2
ssc-miR-149	ENSSSCG00000000189	LMBR1L
ssc-miR-149	ENSSSCG00000000435	ARHGEF25
ssc-miR-149	ENSSSCG00000000730	PRMT8
ssc-miR-149	ENSSSCG00000000534	IPO8
ssc-miR-149	ENSSSCG00000000745	DDX11
ssc-miR-149	ENSSSCG00000000748	IQSEC3
ssc-miR-149	ENSSSCG00000000736	TEAD4
ssc-miR-149	ENSSSCG00000000708	TNFRSF1A
ssc-miR-149	ENSSSCG00000001661	SRF
ssc-miR-149	ENSSSCG00000001885	C15orf39
ssc-miR-149	ENSSSCG00000001656	RRP36
ssc-miR-149	ENSSSCG00000002854	POP4
ssc-miR-149	ENSSSCG00000003073	LYPD5
ssc-miR-149	ENSSSCG00000002452	LGMN
ssc-miR-149	ENSSSCG00000002831	IRX3
ssc-miR-149	ENSSSCG00000002039	MMP14
ssc-miR-149	ENSSSCG00000003195	PNKP
ssc-miR-149	ENSSSCG00000002028	CMTM5
ssc-miR-149	ENSSSCG00000003111	SAE1
ssc-miR-149	ENSSSCG00000003589	SRSF4
ssc-miR-149	ENSSSCG00000002397	POMT2
ssc-miR-149	ENSSSCG00000002037	CDH24
ssc-miR-149	ENSSSCG00000003134	GRWD1
ssc-miR-149	ENSSSCG00000002279	GPX2
ssc-miR-149	ENSSSCG00000002633	GAS8
ssc-miR-149	ENSSSCG00000002374	DLST
ssc-miR-149	ENSSSCG00000006730	MAN1A2
ssc-miR-149	ENSSSCG00000006690	NUDT17
ssc-miR-149	ENSSSCG00000023975	C15orf52
ssc-miR-149	ENSSSCG00000004196	MED23
ssc-miR-149	ENSSSCG00000006283	SCYL3
ssc-miR-149	ENSSSCG00000007007	IDO1
ssc-miR-149	ENSSSCG00000007033	AP3M2
ssc-miR-149	ENSSSCG00000006415	CADM3
ssc-miR-149	ENSSSCG00000006678	FCGR1A
ssc-miR-149	ENSSSCG00000006522	GBA
ssc-miR-149	ENSSSCG00000006303	DCAF6
ssc-miR-149	ENSSSCG00000005071	C14orf37
ssc-miR-149	ENSSSCG00000005662	SPOUT1
ssc-miR-149	ENSSSCG00000004317	UBE2J1
ssc-miR-149	ENSSSCG00000004486	SLC17A5
ssc-miR-149	ENSSSCG00000006813	STRIP1
ssc-miR-149	ENSSSCG00000005729	DDX31
ssc-miR-149	ENSSSCG00000005403	SMC2
ssc-miR-149	ENSSSCG00000004382	SEC63
ssc-miR-149	ENSSSCG00000005303	PIGO
ssc-miR-149	ENSSSCG00000005311	CD72
ssc-miR-149	ENSSSCG00000006394	CFAP45
ssc-miR-149	ENSSSCG00000006766	PHTF1
ssc-miR-149	ENSSSCG00000006774	PPM1J
ssc-miR-149	ENSSSCG00000004012	THBS2
ssc-miR-149	ENSSSCG00000006691	POLR3C
ssc-miR-149	ENSSSCG00000006306	MPZL1
ssc-miR-149	ENSSSCG00000003795	WLS
ssc-miR-149	ENSSSCG00000003949	CDC20
ssc-miR-149	ENSSSCG00000006693	PDZK1
ssc-miR-149	ENSSSCG00000006099	ESRP1
ssc-miR-149	ENSSSCG00000004601	MNS1
ssc-miR-149	ENSSSCG00000005056	DLGAP5
ssc-miR-149	ENSSSCG00000006914	BARHL2
ssc-miR-149	ENSSSCG00000008682	NSD2
ssc-miR-149	ENSSSCG00000007228	HM13
ssc-miR-149	ENSSSCG00000008633	PDIA6
ssc-miR-149	ENSSSCG00000009620	BMP1
ssc-miR-149	ENSSSCG00000011357	SHISA5
ssc-miR-149	ENSSSCG00000007371	HNF4A
ssc-miR-149	ENSSSCG00000007315	AAR2
ssc-miR-149	ENSSSCG00000011129	ITIH5
ssc-miR-149	ENSSSCG00000011624	MCM2
ssc-miR-149	ENSSSCG00000011304	ZNF197
ssc-miR-149	ENSSSCG00000010753	CLRN3
ssc-miR-149	ENSSSCG00000013303	ABTB2
ssc-miR-149	ENSSSCG00000012486	CSTF2
ssc-miR-149	ENSSSCG00000029662	RASSF4
ssc-miR-149	ENSSSCG00000010348	CDHR1
ssc-miR-149	ENSSSCG00000008164	MAP4K4
ssc-miR-149	ENSSSCG00000013107	PRPF19
ssc-miR-149	ENSSSCG00000010996	BAG1
ssc-miR-149	ENSSSCG00000012026	ADAMTS1
ssc-miR-149	ENSSSCG00000007507	PCK1
ssc-miR-149	ENSSSCG00000010732	FAM53B
ssc-miR-149	ENSSSCG00000009611	XPO7
ssc-miR-149	ENSSSCG00000007463	PTGIS
ssc-miR-149	ENSSSCG00000008168	RNF149
ssc-miR-149	ENSSSCG00000007179	STK35
ssc-miR-149	ENSSSCG00000034952	DPM1
ssc-miR-149	ENSSSCG00000012324	IQSEC2
ssc-miR-149	ENSSSCG00000007577	AP5Z1
ssc-miR-149	ENSSSCG00000010923	UBE2T
ssc-miR-149	ENSSSCG00000013585	EVI5L
ssc-miR-149	ENSSSCG00000007167	VPS16
ssc-miR-149	ENSSSCG00000009638	RHOBTB2
ssc-miR-149	ENSSSCG00000009914	MLEC
ssc-miR-149	ENSSSCG00000011145	ASB13
ssc-miR-149	ENSSSCG00000011372	IMPDH2
ssc-miR-149	ENSSSCG00000010032	PISD
ssc-miR-149	ENSSSCG00000011430	DUSP7
ssc-miR-149	ENSSSCG00000011251	MYD88
ssc-miR-149	ENSSSCG00000009314	FLT3
ssc-miR-149	ENSSSCG00000008003	HAGHL
ssc-miR-149	ENSSSCG00000011577	SLC6A1
ssc-miR-149	ENSSSCG00000012287	TFE3
ssc-miR-149	ENSSSCG00000008640	IAH1
ssc-miR-149	ENSSSCG00000011404	HYAL1
ssc-miR-149	ENSSSCG00000010158	TOMM20
ssc-miR-149	ENSSSCG00000010728	CPXM2
ssc-miR-149	ENSSSCG00000007763	BCKDK
ssc-miR-149	ENSSSCG00000011510	TMF1
ssc-miR-149	ENSSSCG00000011726	VEPH1
ssc-miR-149	ENSSSCG00000007609	ARPC1A
ssc-miR-149	ENSSSCG00000011415	MAPKAPK3
ssc-miR-149	ENSSSCG00000008303	CCT7
ssc-miR-149	ENSSSCG00000011825	ATP13A3
ssc-miR-149	ENSSSCG00000010036	SLC5A1
ssc-miR-149	ENSSSCG00000012161	MAP7D2
ssc-miR-149	ENSSSCG00000012859	NADSYN1
ssc-miR-149	ENSSSCG00000010528	ZFYVE27
ssc-miR-149	ENSSSCG00000011942	CD47
ssc-miR-149	ENSSSCG00000013552	GPR108
ssc-miR-149	ENSSSCG00000012771	SLC6A8
ssc-miR-149	ENSSSCG00000010599	PDCD11
ssc-miR-149	ENSSSCG00000013037	VEGFB
ssc-miR-149	ENSSSCG00000011119	ECHDC3
ssc-miR-149	ENSSSCG00000012980	KAT5
ssc-miR-149	ENSSSCG00000013362	UEVLD
ssc-miR-149	ENSSSCG00000011540	SETD5
ssc-miR-149	ENSSSCG00000011872	SEMA5B
ssc-miR-149	ENSSSCG00000007492	FAM210B
ssc-miR-149	ENSSSCG00000009166	MANBA
ssc-miR-149	ENSSSCG00000007840	POLR3E
ssc-miR-149	ENSSSCG00000011018	MTPAP
ssc-miR-149	ENSSSCG00000011133	PFKFB3
ssc-miR-149	ENSSSCG00000010122	CDC45
ssc-miR-149	ENSSSCG00000007153	ATRN
ssc-miR-149	ENSSSCG00000008304	PRADC1
ssc-miR-149	ENSSSCG00000007143	MAVS
ssc-miR-149	ENSSSCG00000011441	TNNC1
ssc-miR-149	ENSSSCG00000012844	SLC25A22
ssc-miR-149	ENSSSCG00000012967	FOSL1
ssc-miR-149	ENSSSCG00000007199	SLC52A3
ssc-miR-149	ENSSSCG00000007745	SUMF2
ssc-miR-149	ENSSSCG00000024325	SGK2
ssc-miR-149	ENSSSCG00000022784	PLEKHO1
ssc-miR-149	ENSSSCG00000013599	ANGPTL4
ssc-miR-149	ENSSSCG00000017893	PIMREG
ssc-miR-149	ENSSSCG00000015090	MPZL3
ssc-miR-149	ENSSSCG00000014356	DNAJC18
ssc-miR-149	ENSSSCG00000015717	C1QL2
ssc-miR-149	ENSSSCG00000013782	PTGER1
ssc-miR-149	ENSSSCG00000015539	STX6
ssc-miR-149	ENSSSCG00000017333	FMNL1
ssc-miR-149	ENSSSCG00000027434	OLFM2
ssc-miR-149	ENSSSCG00000021906	SYT7
ssc-miR-149	ENSSSCG00000025503	ADGRG5
ssc-miR-149	ENSSSCG00000014061	THOC3
ssc-miR-149	ENSSSCG00000032782	PNPO
ssc-miR-149	ENSSSCG00000015202	ROBO3
ssc-miR-149	ENSSSCG00000017010	FAM196B
ssc-miR-149	ENSSSCG00000015979	HOXD13
ssc-miR-149	ENSSSCG00000015619	CAMK1G
ssc-miR-149	ENSSSCG00000038128	CDYL2
ssc-miR-149	ENSSSCG00000030123	CDS2
ssc-miR-149	ENSSSCG00000016217	DNAJB2
ssc-miR-149	ENSSSCG00000027710	PDZD3
ssc-miR-149	ENSSSCG00000025393	SUSD2
ssc-miR-149	ENSSSCG00000024563	CEP83
ssc-miR-149	ENSSSCG00000015943	GORASP2
ssc-miR-149	ENSSSCG00000022004	SH3BP2
ssc-miR-149	ENSSSCG00000006733	TTF2
ssc-miR-149	ENSSSCG00000013897	RAB3A
ssc-miR-149	ENSSSCG00000014391	ARAP3
ssc-miR-149	ENSSSCG00000016985	BNIP1
ssc-miR-149	ENSSSCG00000030597	HAPLN3
ssc-miR-149	ENSSSCG00000015111	C2CD2L
ssc-miR-149	ENSSSCG00000014390	FCHSD1
ssc-miR-149	ENSSSCG00000017211	GGA3
ssc-miR-149	ENSSSCG00000017287	PSMC5
ssc-miR-149	ENSSSCG00000027986	ABCB8
ssc-miR-149	ENSSSCG00000017810	FAM57A
ssc-miR-149	ENSSSCG00000015590	FLVCR1
ssc-miR-149	ENSSSCG00000025160	DPF1
ssc-miR-149	ENSSSCG00000015125	NECTIN1
ssc-miR-149	ENSSSCG00000017120	SLC6A19
ssc-miR-149	ENSSSCG00000016462	CLCN1
ssc-miR-149	ENSSSCG00000023204	AXIN1
ssc-miR-149	ENSSSCG00000025128	CPN2
ssc-miR-149	ENSSSCG00000013592	ELAVL1
ssc-miR-149	ENSSSCG00000016191	ZNF142
ssc-miR-149	ENSSSCG00000030277	ENDOV
ssc-miR-149	ENSSSCG00000016459	EPHA1
ssc-miR-149	ENSSSCG00000017231	NAT9
ssc-miR-149	ENSSSCG00000017418	NKIRAS2
ssc-miR-149	ENSSSCG00000028699	NEIL2
ssc-miR-149	ENSSSCG00000013745	FARSA
ssc-miR-149	ENSSSCG00000026569	CLEC16A
ssc-miR-149	ENSSSCG00000025647	SLC35C1
ssc-miR-149	ENSSSCG00000023591	ADGRF2
ssc-miR-149	ENSSSCG00000014056	RNF44
ssc-miR-149	ENSSSCG00000017500	TCAP
ssc-miR-149	ENSSSCG00000015137	CRTAM
ssc-miR-149	ENSSSCG00000006827	CYB561D1
ssc-miR-149	ENSSSCG00000029744	PLCH2
ssc-miR-149	ENSSSCG00000023526	RAPGEF3
ssc-miR-149	ENSSSCG00000022066	PIAS4
ssc-miR-149	ENSSSCG00000028033	SECISBP2
ssc-miR-149	ENSSSCG00000020717	FAM160A1
ssc-miR-149	ENSSSCG00000010437	PAPSS2
ssc-miR-149	ENSSSCG00000028691	SULT1C3
ssc-miR-149	ENSSSCG00000021991	NDUFV3
ssc-miR-149	ENSSSCG00000025423	KCNK5
ssc-miR-149	ENSSSCG00000029365	MSI1
ssc-miR-149	ENSSSCG00000027070	ENTPD6
ssc-miR-149	ENSSSCG00000025306	PAK3
ssc-miR-149	ENSSSCG00000025092	CDK4
ssc-miR-149	ENSSSCG00000029097	RCC1
ssc-miR-149	ENSSSCG00000024813	MAP3K3
ssc-miR-149	ENSSSCG00000027812	IQSEC1
ssc-miR-149	ENSSSCG00000023228	NUMBL
ssc-miR-149	ENSSSCG00000025744	KDSR
ssc-miR-149	ENSSSCG00000022785	GSG1L
ssc-miR-149	ENSSSCG00000027076	CYHR1
ssc-miR-149	ENSSSCG00000028995	TLE2
ssc-miR-149	ENSSSCG00000028054	ZNF526
ssc-miR-149	ENSSSCG00000024692	RRBP1
ssc-miR-149	ENSSSCG00000027477	TBC1D2B
ssc-miR-149	ENSSSCG00000009925	GIT2
ssc-miR-149	ENSSSCG00000026600	KLHL30
ssc-miR-149	ENSSSCG00000021238	STX1B
ssc-miR-149	ENSSSCG00000023737	CSF2
ssc-miR-149	ENSSSCG00000029050	MRPL55
ssc-miR-149	ENSSSCG00000027849	CNR2
ssc-miR-149	ENSSSCG00000025924	IGFBP5
ssc-miR-149	ENSSSCG00000028674	CR2
ssc-miR-149	ENSSSCG00000002712	LDHD
ssc-miR-149	ENSSSCG00000027409	TCF23
ssc-miR-149	ENSSSCG00000027956	SSH3
ssc-miR-149	ENSSSCG00000003395	PIK3CD
ssc-miR-149	ENSSSCG00000025252	PEX5
ssc-miR-149	ENSSSCG00000024697	TMEM125
ssc-miR-149	ENSSSCG00000026602	PTGIR
ssc-miR-149	ENSSSCG00000025667	FBXO2
ssc-miR-149	ENSSSCG00000026425	ADAMTSL2
ssc-miR-149	ENSSSCG00000007539	RBBP8NL
ssc-miR-149	ENSSSCG00000024725	C2orf71
ssc-miR-149	ENSSSCG00000015716	MARCO
ssc-miR-149	ENSSSCG00000029080	SPTSSB
ssc-miR-149	ENSSSCG00000027189	PPP1R12C
ssc-miR-149	ENSSSCG00000022891	MYMK
ssc-miR-149	ENSSSCG00000028762	VPS37C
ssc-miR-149	ENSSSCG00000017578	ITGA3
ssc-miR-149	ENSSSCG00000023921	VSTM2B
ssc-miR-149	ENSSSCG00000017053	NIPAL4
ssc-miR-149	ENSSSCG00000010146	LGALS8
ssc-miR-149	ENSSSCG00000012325	SMC1A
ssc-miR-149	ENSSSCG00000037387	UBL4A
ssc-miR-149	ENSSSCG00000026052	LSM14B
ssc-miR-149	ENSSSCG00000012249	CXorf38
ssc-miR-149	ENSSSCG00000034379	MAP2K3
ssc-miR-149	ENSSSCG00000017917	MINK1
ssc-miR-149	ENSSSCG00000039812	RAP2A
ssc-miR-149	ENSSSCG00000005762	KCNT1
ssc-miR-149	ENSSSCG00000040513	AQP3
ssc-miR-149	ENSSSCG00000035949	FTO
ssc-miR-149	ENSSSCG00000000707	SCNN1A
ssc-miR-149	ENSSSCG00000039488	SPON2
ssc-miR-149	ENSSSCG00000013427	CIRBP
ssc-miR-149	ENSSSCG00000037554	FUT7
ssc-miR-149	ENSSSCG00000037558	YY1
ssc-miR-149	ENSSSCG00000015144	GRAMD1B
ssc-miR-149	ENSSSCG00000001700	SLC29A1
ssc-miR-149	ENSSSCG00000010521	UBTD1
ssc-miR-149	ENSSSCG00000037710	ZNF473
ssc-miR-149	ENSSSCG00000038460	FOXF1
ssc-miR-149	ENSSSCG00000012314	SERAC1
ssc-miR-149	ENSSSCG00000009664	PTK2B
ssc-miR-149	ENSSSCG00000014436	ARHGEF37
ssc-miR-149	ENSSSCG00000032022	C15orf62
ssc-miR-149	ENSSSCG00000034114	GPR68
ssc-miR-149	ENSSSCG00000029482	CHST15
ssc-miR-149	ENSSSCG00000017894	WSCD1
ssc-miR-149	ENSSSCG00000039245	RIMS3
ssc-miR-149	ENSSSCG00000038533	NAPG
ssc-miR-149	ENSSSCG00000034345	SPRY3
ssc-miR-149	ENSSSCG00000040411	CCDC69
ssc-miR-149	ENSSSCG00000032029	PPP2R3B
ssc-miR-149	ENSSSCG00000012766	BGN
ssc-miR-149	ENSSSCG00000013257	ATG13
ssc-miR-149	ENSSSCG00000036026	SRARP
ssc-miR-149	ENSSSCG00000035446	CAVIN1
ssc-miR-149	ENSSSCG00000037318	TRABD2B
ssc-miR-149	ENSSSCG00000000968	SBF1
ssc-miR-149	ENSSSCG00000013382	PLEKHA7
ssc-miR-149	ENSSSCG00000002355	ENTPD5
ssc-miR-149	ENSSSCG00000037025	PLVAP
ssc-miR-149	ENSSSCG00000023010	TMOD1
ssc-miR-149	ENSSSCG00000003844	TTC4
ssc-miR-149	ENSSSCG00000037598	SNX10
ssc-miR-149	ENSSSCG00000035956	HABP4
ssc-miR-149	ENSSSCG00000017890	KIAA0753
ssc-miR-149	ENSSSCG00000032381	LITAF
ssc-miR-149	ENSSSCG00000034390	CARD11
ssc-miR-149	ENSSSCG00000035121	RHBG
ssc-miR-149	ENSSSCG00000016204	IHH
ssc-miR-149	ENSSSCG00000017043	RNF145
ssc-miR-149	ENSSSCG00000024564	IMMT
ssc-miR-149	ENSSSCG00000015015	ARHGAP20
ssc-miR-149	ENSSSCG00000006344	NOS1AP
ssc-miR-149	ENSSSCG00000036362	KLK14
ssc-miR-149	ENSSSCG00000039838	RGS10
ssc-miR-149	ENSSSCG00000035253	MAFG
ssc-miR-149	ENSSSCG00000027057	SYVN1
ssc-miR-149	ENSSSCG00000017209	MIF4GD
ssc-miR-149	ENSSSCG00000033381	IRF4
ssc-miR-149	ENSSSCG00000033067	GLT1D1
ssc-miR-149	ENSSSCG00000017829	SGSM2
ssc-miR-149	ENSSSCG00000040937	ALKBH3
ssc-miR-149	ENSSSCG00000037427	PTDSS2
ssc-miR-149	ENSSSCG00000039568	SNAI2
ssc-miR-149	ENSSSCG00000036544	NKAIN4
ssc-miR-149	ENSSSCG00000026617	EIF2S2
ssc-miR-149	ENSSSCG00000035038	CGNL1
ssc-miR-149	ENSSSCG00000034738	TRMT61A
ssc-miR-149	ENSSSCG00000035414	XXYLT1
ssc-miR-149	ENSSSCG00000033583	NEUROD2
ssc-miR-149	ENSSSCG00000033836	SHKBP1
ssc-miR-149	ENSSSCG00000036482	ZSWIM7
ssc-miR-149	ENSSSCG00000040743	M6PR
ssc-miR-149	ENSSSCG00000015140	HSPA8
ssc-miR-149	ENSSSCG00000032620	PLCXD2
ssc-miR-149	ENSSSCG00000038766	MAD1L1
ssc-miR-149	ENSSSCG00000032538	GCM1
ssc-miR-149	ENSSSCG00000034192	GNAO1
ssc-miR-149	ENSSSCG00000003919	MUTYH
ssc-miR-149	ENSSSCG00000040888	KCTD13
ssc-miR-149	ENSSSCG00000005701	ASS1
ssc-miR-149	ENSSSCG00000031888	DDIT4
ssc-miR-149	ENSSSCG00000028758	LBP
ssc-miR-149	ENSSSCG00000038777	C7orf50
ssc-miR-149	ENSSSCG00000002623	GSTA1
ssc-miR-149	ENSSSCG00000003472	ARHGEF19
ssc-miR-149	ENSSSCG00000032063	THEM6
ssc-miR-149	ENSSSCG00000009422	TSC22D1
ssc-miR-149	ENSSSCG00000017197	FBF1
ssc-miR-149	ENSSSCG00000032019	DNASE1L3
ssc-miR-149	ENSSSCG00000032080	ZNF35
ssc-miR-149	ENSSSCG00000012322	KDM5C
ssc-miR-149	ENSSSCG00000037376	MXRA7
ssc-miR-149	ENSSSCG00000035238	ELOVL1
ssc-miR-149	ENSSSCG00000009827	HVCN1
ssc-miR-149	ENSSSCG00000010603	NEURL1
ssc-miR-149	ENSSSCG00000007166	PTPRA
ssc-miR-149	ENSSSCG00000009270	IFT88
ssc-miR-149	ENSSSCG00000003362	CEP104
ssc-miR-149	ENSSSCG00000037719	PDPK1
ssc-miR-149	ENSSSCG00000039054	CRTAP
ssc-miR-149	ENSSSCG00000004505	SMAD2
ssc-miR-149	ENSSSCG00000017728	MYO1D
ssc-miR-149	ENSSSCG00000034147	DTYMK
ssc-miR-149	ENSSSCG00000032249	GBX1
ssc-miR-149	ENSSSCG00000028123	VPS26B
ssc-miR-149	ENSSSCG00000021867	HPN
ssc-miR-149	ENSSSCG00000014904	DLG2
ssc-miR-149	ENSSSCG00000021200	HDAC8
ssc-miR-149	ENSSSCG00000012912	TBC1D10C
ssc-miR-149	ENSSSCG00000015126	TRIM29
ssc-miR-149	ENSSSCG00000034838	MAP1LC3C
ssc-miR-149	ENSSSCG00000032478	MLLT6
ssc-miR-149	ENSSSCG00000036423	CCDC50
ssc-miR-149	ENSSSCG00000008700	HGFAC
ssc-miR-149	ENSSSCG00000033602	UBE2K
ssc-miR-149	ENSSSCG00000005859	NDOR1
ssc-miR-149	ENSSSCG00000039770	SLC6A9
ssc-miR-149	ENSSSCG00000037105	EVL
ssc-miR-149	ENSSSCG00000006309	CD247
ssc-miR-149	ENSSSCG00000031077	KPNA4
ssc-miR-149	ENSSSCG00000014559	PSMD13
ssc-miR-149	ENSSSCG00000039652	OTUD3
ssc-miR-149	ENSSSCG00000038943	TOM1
ssc-miR-149	ENSSSCG00000014580	RIC3
ssc-miR-149	ENSSSCG00000031413	PMPCA
ssc-miR-149	ENSSSCG00000011890	NR1I2
ssc-miR-149	ENSSSCG00000006969	KIAA1456
ssc-miR-149	ENSSSCG00000007469	PTPN1
ssc-miR-149	ENSSSCG00000009787	CCDC62
ssc-miR-149	ENSSSCG00000023969	ACER1
ssc-miR-149	ENSSSCG00000011399	GNAI2
ssc-miR-149	ENSSSCG00000035939	ZNF512B
ssc-miR-149	ENSSSCG00000014420	JAKMIP2
ssc-miR-149	ENSSSCG00000037900	CCND1
ssc-miR-149	ENSSSCG00000035676	G3BP1
ssc-miR-149	ENSSSCG00000033807	C14orf132
ssc-miR-149	ENSSSCG00000025568	TEAD2
ssc-miR-149	ENSSSCG00000000252	KRT8
ssc-miR-149	ENSSSCG00000010327	POLR3A
ssc-miR-149	ENSSSCG00000016403	VIPR2
ssc-miR-149	ENSSSCG00000024144	NDUFS7
ssc-miR-149	ENSSSCG00000011589	IFT122
ssc-miR-149	ENSSSCG00000039745	HMOX1
ssc-miR-149	ENSSSCG00000000712	VWF
ssc-miR-149	ENSSSCG00000037534	OPCML
ssc-miR-149	ENSSSCG00000033167	SLC7A6OS
ssc-miR-149	ENSSSCG00000006538	CKS1B
ssc-miR-149	ENSSSCG00000032397	LBR
ssc-miR-149	ENSSSCG00000035452	HTD2
ssc-miR-149	ENSSSCG00000038234	TMEM175
ssc-miR-149	ENSSSCG00000036573	SPDEF
ssc-miR-149	ENSSSCG00000013534	MLLT1
ssc-miR-149	ENSSSCG00000035357	BCL2L1
ssc-miR-149	ENSSSCG00000014389	RELL2
ssc-miR-149	ENSSSCG00000001880	SIN3A
ssc-miR-149	ENSSSCG00000033991	DPP7
ssc-miR-149	ENSSSCG00000022512	TRDC
ssc-miR-149	ENSSSCG00000036062	RNF122
ssc-miR-149	ENSSSCG00000011443	STAB1
ssc-miR-149	ENSSSCG00000014070	ANKRA2
ssc-miR-149	ENSSSCG00000032472	SLC25A11
ssc-miR-149	ENSSSCG00000036614	PGP
ssc-miR-149	ENSSSCG00000033311	TMEM186
ssc-miR-149	ENSSSCG00000014853	GDPD5
ssc-miR-149	ENSSSCG00000037880	NSMF
ssc-miR-149	ENSSSCG00000039553	ASPG
ssc-miR-149	ENSSSCG00000015044	NKAPD1
ssc-miR-149	ENSSSCG00000023445	AVL9
ssc-miR-149	ENSSSCG00000011330	NBEAL2
ssc-miR-149	ENSSSCG00000039390	EIF3B
ssc-miR-149	ENSSSCG00000017787	GIT1
ssc-miR-149	ENSSSCG00000009879	TPCN1
ssc-miR-149	ENSSSCG00000009150	HADH
ssc-miR-149	ENSSSCG00000007022	ANK1
ssc-miR-149	ENSSSCG00000016450	NOS3
ssc-miR-149	ENSSSCG00000033036	ZC3H7B
ssc-miR-149	ENSSSCG00000034418	CREBL2
ssc-miR-149	ENSSSCG00000017178	SPHK1
ssc-miR-149	ENSSSCG00000010187	TAF5L
ssc-miR-149	ENSSSCG00000022429	KAZALD1
ssc-miR-149	ENSSSCG00000038056	B3GALT5
ssc-miR-149	ENSSSCG00000031799	TMEM139
ssc-miR-149	ENSSSCG00000039193	HOXB9
ssc-miR-149	ENSSSCG00000009023	DCLK2
ssc-miR-149	ENSSSCG00000036039	RAB4A
ssc-miR-149	ENSSSCG00000007438	NCOA5
ssc-miR-149	ENSSSCG00000010186	URB2
ssc-miR-149	ENSSSCG00000005918	DGAT1
ssc-miR-149	ENSSSCG00000040509	LIMD2
ssc-miR-149	ENSSSCG00000033116	YBEY
ssc-miR-149	ENSSSCG00000032662	FGF6
ssc-miR-149	ENSSSCG00000024152	ETV6
ssc-miR-149	ENSSSCG00000040578	CASKIN2
ssc-miR-149	ENSSSCG00000017421	ACLY
ssc-miR-149	ENSSSCG00000026149	PKLR
ssc-miR-149	ENSSSCG00000033082	HGS
ssc-miR-149	ENSSSCG00000012852	CDHR5
ssc-miR-149	ENSSSCG00000017471	CDC6
ssc-miR-149	ENSSSCG00000033944	CYB5B
ssc-miR-149	ENSSSCG00000032950	SLC25A34
ssc-miR-149	ENSSSCG00000036814	CLEC11A
ssc-miR-149	ENSSSCG00000022948	SLC7A9
ssc-miR-149	ENSSSCG00000024567	PTPRH
ssc-miR-149	ENSSSCG00000025133	ITGB2
ssc-miR-149	ENSSSCG00000002965	ACTN4
ssc-miR-149	ENSSSCG00000034090	CRTC3
ssc-miR-149	ENSSSCG00000038492	FAM109B
ssc-miR-149	ENSSSCG00000031719	SEMA4B
ssc-miR-149	ENSSSCG00000026506	RALGAPA2
ssc-miR-149	ENSSSCG00000038562	RND1
ssc-miR-149	ENSSSCG00000031576	TMEM42
ssc-miR-149	ENSSSCG00000017884	TEKT1
ssc-miR-149	ENSSSCG00000001459	HLA-DOB
ssc-miR-149	ENSSSCG00000034608	TMEM94
ssc-miR-149	ENSSSCG00000007985	TMEM8A
ssc-miR-149	ENSSSCG00000018008	SCO1
ssc-miR-149	ENSSSCG00000034518	TOR1A
ssc-miR-149	ENSSSCG00000007710	MLXIPL
ssc-miR-149	ENSSSCG00000032566	ZHX3
ssc-miR-149	ENSSSCG00000009381	ALG11
ssc-miR-149	ENSSSCG00000031593	NUDT3
ssc-miR-149	ENSSSCG00000007147	HSPA12B
ssc-miR-149	ENSSSCG00000026700	RBM23
ssc-miR-149	ENSSSCG00000035867	GFOD1
ssc-miR-149	ENSSSCG00000033355	LGI3
ssc-miR-149	ENSSSCG00000008334	MXD1
ssc-miR-149	ENSSSCG00000000985	EXOC2
ssc-miR-149	ENSSSCG00000001835	ABHD2
ssc-miR-149	ENSSSCG00000037100	OPA3
ssc-miR-149	ENSSSCG00000003083	CBLC
ssc-miR-149	ENSSSCG00000017983	PER1
ssc-miR-149	ENSSSCG00000034827	CHP2
ssc-miR-149	ENSSSCG00000003503	VWA5B1
ssc-miR-149	ENSSSCG00000017290	STRADA
ssc-miR-149	ENSSSCG00000036434	TPGS1
ssc-miR-149	ENSSSCG00000036783	CCDC127
ssc-miR-149	ENSSSCG00000011754	GHSR
ssc-miR-149	ENSSSCG00000010210	SLC16A9
ssc-miR-149	ENSSSCG00000016205	NHEJ1
ssc-miR-149	ENSSSCG00000008429	EPCAM
ssc-miR-149	ENSSSCG00000033641	COL8A2
ssc-miR-149	ENSSSCG00000040399	TSPAN19
ssc-miR-149	ENSSSCG00000001539	PPARD
ssc-miR-149	ENSSSCG00000031236	GLIPR2
ssc-miR-149	ENSSSCG00000032861	NUAK1
ssc-miR-149	ENSSSCG00000008747	NCAPG
ssc-miR-149	ENSSSCG00000038912	IFITM3
ssc-miR-149	ENSSSCG00000038189	SMCR8
ssc-miR-149	ENSSSCG00000032074	IRX2
ssc-miR-149	ENSSSCG00000005738	RALGDS
ssc-miR-149	ENSSSCG00000007806	RABEP2
ssc-miR-149	ENSSSCG00000016101	CFLAR
ssc-miR-149	ENSSSCG00000036328	DRG2
ssc-miR-149	ENSSSCG00000016673	GHRHR
ssc-miR-149	ENSSSCG00000038428	PAXX
ssc-miR-149	ENSSSCG00000009002	TLR2
ssc-miR-149	ENSSSCG00000033592	TMC8
ssc-miR-149	ENSSSCG00000012905	TMEM134
ssc-miR-149	ENSSSCG00000035923	JMJD6
ssc-miR-149	ENSSSCG00000040328	NXNL1
ssc-miR-149	ENSSSCG00000009240	PLAC8
ssc-miR-149	ENSSSCG00000031858	KCNJ10
ssc-miR-149	ENSSSCG00000002525	TRAF3
ssc-miR-149	ENSSSCG00000002993	CYP2A19
ssc-miR-149	ENSSSCG00000008690	RNF4
ssc-miR-149	ENSSSCG00000040355	TICRR
ssc-miR-149	ENSSSCG00000036359	SLC43A1
ssc-miR-149	ENSSSCG00000000570	C2CD5
ssc-miR-149	ENSSSCG00000003894	CYP4B1
ssc-miR-149	ENSSSCG00000037237	COMTD1
ssc-miR-149	ENSSSCG00000011287	HHATL
ssc-miR-149	ENSSSCG00000013437	TCF3
ssc-miR-149	ENSSSCG00000028883	SETD4
ssc-miR-149	ENSSSCG00000037772	ATP5F1
ssc-miR-149	ENSSSCG00000031976	ANKRD53
ssc-miR-149	ENSSSCG00000037846	ACOXL
ssc-miR-149	ENSSSCG00000003045	ATP1A3
ssc-miR-137	ENSSSCG00000012493	TAF7L
ssc-miR-137	ENSSSCG00000028310	DR1
ssc-miR-137	ENSSSCG00000029594	WBP1L
ssc-miR-137	ENSSSCG00000010900	DENND1B
ssc-miR-137	ENSSSCG00000038465	VAPA
ssc-miR-137	ENSSSCG00000038505	MSI2
ssc-miR-450a	ENSSSCG00000026533	MYF6
ssc-miR-450a	ENSSSCG00000012705	ZIC3
ssc-miR-450a	ENSSSCG00000027030	BDKRB2
ssc-miR-450a	ENSSSCG00000034623	ADAM2
ssc-miR-450a	ENSSSCG00000013297	CD44
ssc-miR-362	ENSSSCG00000000091	APOBEC3B
ssc-miR-362	ENSSSCG00000000233	ACVR1B
ssc-miR-362	ENSSSCG00000000293	ITGA5
ssc-miR-362	ENSSSCG00000000751	CCDC77
ssc-miR-362	ENSSSCG00000000522	NAP1L1
ssc-miR-362	ENSSSCG00000001533	TAF11
ssc-miR-362	ENSSSCG00000001611	NFYA
ssc-miR-362	ENSSSCG00000001885	C15orf39
ssc-miR-362	ENSSSCG00000001836	RLBP1
ssc-miR-362	ENSSSCG00000003214	KCNC3
ssc-miR-362	ENSSSCG00000003520	CDC42
ssc-miR-362	ENSSSCG00000003329	ACAP3
ssc-miR-362	ENSSSCG00000003170	SLC17A7
ssc-miR-362	ENSSSCG00000003477	NECAP2
ssc-miR-362	ENSSSCG00000002006	PSME1
ssc-miR-362	ENSSSCG00000002635	SPIRE2
ssc-miR-362	ENSSSCG00000003620	TRIM62
ssc-miR-362	ENSSSCG00000002627	GSTA4
ssc-miR-362	ENSSSCG00000004156	IFNGR1
ssc-miR-362	ENSSSCG00000005288	TLE4
ssc-miR-362	ENSSSCG00000006161	IL7
ssc-miR-362	ENSSSCG00000006049	SLC25A32
ssc-miR-362	ENSSSCG00000007083	PCSK2
ssc-miR-362	ENSSSCG00000004165	PDE7B
ssc-miR-362	ENSSSCG00000007022	ANK1
ssc-miR-362	ENSSSCG00000006859	DPH5
ssc-miR-362	ENSSSCG00000004373	RTN4IP1
ssc-miR-362	ENSSSCG00000005027	FRMD6
ssc-miR-362	ENSSSCG00000006084	MTDH
ssc-miR-362	ENSSSCG00000012266	SLC9A7
ssc-miR-362	ENSSSCG00000007237	PDRG1
ssc-miR-362	ENSSSCG00000007428	ZSWIM1
ssc-miR-362	ENSSSCG00000007836	SCNN1G
ssc-miR-362	ENSSSCG00000013475	NCLN
ssc-miR-362	ENSSSCG00000009645	ADAMDEC1
ssc-miR-362	ENSSSCG00000011047	FAM171A1
ssc-miR-362	ENSSSCG00000008721	ABLIM2
ssc-miR-362	ENSSSCG00000009464	COMMD6
ssc-miR-362	ENSSSCG00000010070	SMARCB1
ssc-miR-362	ENSSSCG00000007453	EYA2
ssc-miR-362	ENSSSCG00000010555	HIF1AN
ssc-miR-362	ENSSSCG00000029334	MYT1L
ssc-miR-362	ENSSSCG00000024109	BDH1
ssc-miR-362	ENSSSCG00000010548	CHUK
ssc-miR-362	ENSSSCG00000008947	COX18
ssc-miR-362	ENSSSCG00000008006	FBXL16
ssc-miR-362	ENSSSCG00000012236	OTC
ssc-miR-362	ENSSSCG00000012144	GRPR
ssc-miR-362	ENSSSCG00000008637	TAF1B
ssc-miR-362	ENSSSCG00000024814	PFKFB1
ssc-miR-362	ENSSSCG00000010201	RASGEF1A
ssc-miR-362	ENSSSCG00000008266	LOXL3
ssc-miR-362	ENSSSCG00000012363	HEPH
ssc-miR-362	ENSSSCG00000009722	SPOCK3
ssc-miR-362	ENSSSCG00000009605	GFRA2
ssc-miR-362	ENSSSCG00000011433	WDR82
ssc-miR-362	ENSSSCG00000007143	MAVS
ssc-miR-362	ENSSSCG00000012652	SASH3
ssc-miR-362	ENSSSCG00000040140	CD3E
ssc-miR-362	ENSSSCG00000014298	PPP2CA
ssc-miR-362	ENSSSCG00000015717	C1QL2
ssc-miR-362	ENSSSCG00000015565	C1orf21
ssc-miR-362	ENSSSCG00000016036	WDR75
ssc-miR-362	ENSSSCG00000009120	ZGRF1
ssc-miR-362	ENSSSCG00000015283	PIK3C2B
ssc-miR-362	ENSSSCG00000027275	HHLA2
ssc-miR-362	ENSSSCG00000015589	VASH2
ssc-miR-362	ENSSSCG00000016520	CREB3L2
ssc-miR-362	ENSSSCG00000029145	POMGNT1
ssc-miR-362	ENSSSCG00000029675	MMP8
ssc-miR-362	ENSSSCG00000016945	PPWD1
ssc-miR-362	ENSSSCG00000027882	C1orf115
ssc-miR-362	ENSSSCG00000016086	C2orf69
ssc-miR-362	ENSSSCG00000021059	ADORA1
ssc-miR-362	ENSSSCG00000025902	ANAPC4
ssc-miR-362	ENSSSCG00000021657	SATB2
ssc-miR-362	ENSSSCG00000022107	CHTOP
ssc-miR-362	ENSSSCG00000027119	SELRC1
ssc-miR-362	ENSSSCG00000002838	ZNF423
ssc-miR-362	ENSSSCG00000022398	NUCKS1
ssc-miR-362	ENSSSCG00000021867	HPN
ssc-miR-362	ENSSSCG00000029129	RWDD2A
ssc-miR-362	ENSSSCG00000027226	EPN3
ssc-miR-362	ENSSSCG00000024134	MGLL
ssc-miR-362	ENSSSCG00000028381	FLYWCH1
ssc-miR-362	ENSSSCG00000022536	SLC37A2
ssc-miR-362	ENSSSCG00000028559	LZTS1
ssc-miR-362	ENSSSCG00000029260	NDNF
ssc-miR-362	ENSSSCG00000007521	NELFCD
ssc-miR-362	ENSSSCG00000026442	FAM163B
ssc-miR-362	ENSSSCG00000024635	SPART
ssc-miR-362	ENSSSCG00000013233	CELF1
ssc-miR-362	ENSSSCG00000038080	EMCN
ssc-miR-362	ENSSSCG00000013550	SLC25A23
ssc-miR-362	ENSSSCG00000036322	SPRY4
ssc-miR-362	ENSSSCG00000013766	IL27RA
ssc-miR-362	ENSSSCG00000011720	MBNL1
ssc-miR-362	ENSSSCG00000008816	NFXL1
ssc-miR-362	ENSSSCG00000039024	SPSB3
ssc-miR-362	ENSSSCG00000009854	RFC5
ssc-miR-362	ENSSSCG00000034954	C5orf24
ssc-miR-362	ENSSSCG00000016220	DNPEP
ssc-miR-362	ENSSSCG00000038178	FUT10
ssc-miR-362	ENSSSCG00000002276	PLEKHG3
ssc-miR-362	ENSSSCG00000015567	FAM129A
ssc-miR-362	ENSSSCG00000011782	ABCC5
ssc-miR-362	ENSSSCG00000014319	SMAD5
ssc-miR-362	ENSSSCG00000032225	LRRC31
ssc-miR-362	ENSSSCG00000009115	NDST3
ssc-miR-362	ENSSSCG00000036160	ZNF250
ssc-miR-362	ENSSSCG00000028523	HUS1
ssc-miR-362	ENSSSCG00000003630	AGO3
ssc-miR-362	ENSSSCG00000038082	TRAF6
ssc-miR-362	ENSSSCG00000033860	ZMAT3
ssc-miR-362	ENSSSCG00000033185	PPP2R3A
ssc-miR-362	ENSSSCG00000025130	KLF12
ssc-miR-362	ENSSSCG00000000260	SOAT2
ssc-miR-362	ENSSSCG00000022674	DAZAP2
ssc-miR-362	ENSSSCG00000011686	SLC9A9
ssc-miR-362	ENSSSCG00000029262	GOSR1
ssc-miR-362	ENSSSCG00000035983	TPPP3
ssc-miR-362	ENSSSCG00000034502	H6PD
ssc-miR-362	ENSSSCG00000004047	MRPL18
ssc-miR-362	ENSSSCG00000017812	VPS53
ssc-miR-362	ENSSSCG00000015498	RC3H1
ssc-miR-362	ENSSSCG00000033912	ATG12
ssc-miR-362	ENSSSCG00000012022	APP
ssc-miR-362	ENSSSCG00000008768	ARAP2
ssc-miR-362	ENSSSCG00000015816	LETM2
ssc-miR-362	ENSSSCG00000023890	ATG2A
ssc-miR-362	ENSSSCG00000013552	GPR108
ssc-miR-362	ENSSSCG00000005917	HSF1
ssc-miR-362	ENSSSCG00000032887	EFCAB1
ssc-miR-362	ENSSSCG00000012518	ARMCX5
ssc-miR-362	ENSSSCG00000035690	SFPQ
ssc-miR-362	ENSSSCG00000033000	TIMP4
ssc-miR-362	ENSSSCG00000013650	RAVER1
ssc-miR-362	ENSSSCG00000000080	GRAP2
ssc-miR-362	ENSSSCG00000039054	CRTAP
ssc-miR-362	ENSSSCG00000004505	SMAD2
ssc-miR-362	ENSSSCG00000012147	S100G
ssc-miR-362	ENSSSCG00000030460	ARHGEF6
ssc-miR-362	ENSSSCG00000008392	BCL11A
ssc-miR-362	ENSSSCG00000011714	MED12L
ssc-miR-362	ENSSSCG00000033307	GNG4
ssc-miR-362	ENSSSCG00000034720	IQCK
ssc-miR-362	ENSSSCG00000021898	ASH2L
ssc-miR-362	ENSSSCG00000031361	CELSR1
ssc-miR-362	ENSSSCG00000037900	CCND1
ssc-miR-362	ENSSSCG00000035240	GPR63
ssc-miR-362	ENSSSCG00000017797	SLC6A4
ssc-miR-362	ENSSSCG00000013362	UEVLD
ssc-miR-362	ENSSSCG00000034070	ALPK3
ssc-miR-362	ENSSSCG00000040163	QSOX2
ssc-miR-362	ENSSSCG00000033167	SLC7A6OS
ssc-miR-362	ENSSSCG00000013338	SLC5A12
ssc-miR-362	ENSSSCG00000006538	CKS1B
ssc-miR-362	ENSSSCG00000016628	WNT2
ssc-miR-362	ENSSSCG00000020931	MSH6
ssc-miR-362	ENSSSCG00000025221	PAXIP1
ssc-miR-362	ENSSSCG00000038584	FGF12
ssc-miR-362	ENSSSCG00000034159	SNAPIN
ssc-miR-362	ENSSSCG00000014420	JAKMIP2
ssc-miR-362	ENSSSCG00000002399	NGB
ssc-miR-362	ENSSSCG00000000215	SMARCD1
ssc-miR-362	ENSSSCG00000008217	CD8A
ssc-miR-362	ENSSSCG00000039537	TMEM179
ssc-miR-362	ENSSSCG00000034487	NDUFB11
ssc-miR-362	ENSSSCG00000013119	STX3
ssc-miR-362	ENSSSCG00000037556	COG5
ssc-miR-362	ENSSSCG00000015539	STX6
ssc-miR-362	ENSSSCG00000040562	C8orf88
ssc-miR-362	ENSSSCG00000037024	ZNF784
ssc-miR-362	ENSSSCG00000007309	RBM39
ssc-miR-362	ENSSSCG00000034795	SCAMP1
ssc-miR-362	ENSSSCG00000016626	CFTR
ssc-miR-362	ENSSSCG00000038968	TMEM263
ssc-miR-362	ENSSSCG00000040581	CISH
ssc-miR-362	ENSSSCG00000025792	NOA1
ssc-miR-362	ENSSSCG00000032561	PDCD1LG2
ssc-miR-362	ENSSSCG00000036145	PRKAA2
ssc-miR-362	ENSSSCG00000007147	HSPA12B
ssc-miR-362	ENSSSCG00000016572	TNPO3
ssc-miR-362	ENSSSCG00000037125	TMEM252
ssc-miR-362	ENSSSCG00000040377	FCER2
ssc-miR-362	ENSSSCG00000016436	CHPF2
ssc-miR-362	ENSSSCG00000003152	RUVBL2
ssc-miR-362	ENSSSCG00000009436	MTRF1
ssc-miR-362	ENSSSCG00000021065	NAA60
ssc-miR-362	ENSSSCG00000039265	COX6A1
ssc-miR-362	ENSSSCG00000031990	DIMT1
ssc-miR-362	ENSSSCG00000031114	SLFN14
ssc-miR-362	ENSSSCG00000010605	STN1
ssc-miR-362	ENSSSCG00000013262	AMBRA1
ssc-miR-362	ENSSSCG00000037343	MRPS11
ssc-miR-362	ENSSSCG00000011884	HCLS1
ssc-miR-362	ENSSSCG00000010210	SLC16A9
ssc-miR-362	ENSSSCG00000035020	STK32B
ssc-miR-362	ENSSSCG00000021938	UPP2
ssc-miR-362	ENSSSCG00000040599	TBC1D25
ssc-miR-362	ENSSSCG00000032644	HLX
ssc-miR-362	ENSSSCG00000009176	LAMTOR3
ssc-miR-362	ENSSSCG00000028060	SLC4A8
ssc-miR-362	ENSSSCG00000038760	ANKRD40
ssc-miR-362	ENSSSCG00000000837	CHST11
ssc-miR-362	ENSSSCG00000035923	JMJD6
ssc-miR-362	ENSSSCG00000026449	KDM4A
ssc-miR-362	ENSSSCG00000040850	GPR17
ssc-miR-362	ENSSSCG00000004974	LARP6
ssc-miR-362	ENSSSCG00000037016	ID1
ssc-miR-362	ENSSSCG00000011845	PCYT1A
ssc-miR-424-5p	ENSSSCG00000001651	CNPY3
ssc-miR-424-5p	ENSSSCG00000001132	BTN1A1
ssc-miR-424-5p	ENSSSCG00000003385	PARK7
ssc-miR-424-5p	ENSSSCG00000003369	ICMT
ssc-miR-424-5p	ENSSSCG00000002404	SPTLC2
ssc-miR-424-5p	ENSSSCG00000003766	DNAJB4
ssc-miR-424-5p	ENSSSCG00000003553	MTFR1L
ssc-miR-424-5p	ENSSSCG00000004422	WISP3
ssc-miR-424-5p	ENSSSCG00000022655	PTGES2
ssc-miR-424-5p	ENSSSCG00000006766	PHTF1
ssc-miR-424-5p	ENSSSCG00000006859	DPH5
ssc-miR-424-5p	ENSSSCG00000004401	DDO
ssc-miR-424-5p	ENSSSCG00000003971	SCMH1
ssc-miR-424-5p	ENSSSCG00000006219	MTFR1
ssc-miR-424-5p	ENSSSCG00000010470	IDE
ssc-miR-424-5p	ENSSSCG00000013498	EBI3
ssc-miR-424-5p	ENSSSCG00000009932	MMAB
ssc-miR-424-5p	ENSSSCG00000008984	SHROOM3
ssc-miR-424-5p	ENSSSCG00000009649	NEFL
ssc-miR-424-5p	ENSSSCG00000012560	PRPS1
ssc-miR-424-5p	ENSSSCG00000009994	MTMR3
ssc-miR-424-5p	ENSSSCG00000013245	ARFGAP2
ssc-miR-424-5p	ENSSSCG00000010034	DEPDC5
ssc-miR-424-5p	ENSSSCG00000007753	C16orf58
ssc-miR-424-5p	ENSSSCG00000011643	AMOTL2
ssc-miR-424-5p	ENSSSCG00000008006	FBXL16
ssc-miR-424-5p	ENSSSCG00000009114	PRSS12
ssc-miR-424-5p	ENSSSCG00000007599	LMTK2
ssc-miR-424-5p	ENSSSCG00000011229	STT3B
ssc-miR-424-5p	ENSSSCG00000013010	NAALADL1
ssc-miR-424-5p	ENSSSCG00000008624	LPIN1
ssc-miR-424-5p	ENSSSCG00000010455	SLC16A12
ssc-miR-424-5p	ENSSSCG00000011825	ATP13A3
ssc-miR-424-5p	ENSSSCG00000030271	GSTO2
ssc-miR-424-5p	ENSSSCG00000011217	NEK10
ssc-miR-424-5p	ENSSSCG00000010679	EIF3A
ssc-miR-424-5p	ENSSSCG00000012480	TNMD
ssc-miR-424-5p	ENSSSCG00000009794	MLXIP
ssc-miR-424-5p	ENSSSCG00000010109	SCARF2
ssc-miR-424-5p	ENSSSCG00000010290	MCU
ssc-miR-424-5p	ENSSSCG00000025139	ZNF507
ssc-miR-424-5p	ENSSSCG00000024261	CBX2
ssc-miR-424-5p	ENSSSCG00000009432	DGKD
ssc-miR-424-5p	ENSSSCG00000016175	MREG
ssc-miR-424-5p	ENSSSCG00000017593	UTP18
ssc-miR-424-5p	ENSSSCG00000023408	SAMD4A
ssc-miR-424-5p	ENSSSCG00000017265	AXIN2
ssc-miR-424-5p	ENSSSCG00000023998	PSMD2
ssc-miR-424-5p	ENSSSCG00000015961	CDCA7
ssc-miR-424-5p	ENSSSCG00000014152	MBLAC2
ssc-miR-424-5p	ENSSSCG00000017215	SLC16A5
ssc-miR-424-5p	ENSSSCG00000023667	KEAP1
ssc-miR-424-5p	ENSSSCG00000029668	IL2RB
ssc-miR-424-5p	ENSSSCG00000015067	APOA5
ssc-miR-424-5p	ENSSSCG00000029304	STEAP3
ssc-miR-424-5p	ENSSSCG00000025097	TMEM61
ssc-miR-424-5p	ENSSSCG00000002838	ZNF423
ssc-miR-424-5p	ENSSSCG00000023379	UBE2L6
ssc-miR-424-5p	ENSSSCG00000022742	PRDX6
ssc-miR-424-5p	ENSSSCG00000021494	CDC25A
ssc-miR-424-5p	ENSSSCG00000002243	SLC12A6
ssc-miR-424-5p	ENSSSCG00000022473	A4GNT
ssc-miR-424-5p	ENSSSCG00000022149	RMI2
ssc-miR-424-5p	ENSSSCG00000005997	COL14A1
ssc-miR-424-5p	ENSSSCG00000021977	GPD1L
ssc-miR-424-5p	ENSSSCG00000028698	CCDC47
ssc-miR-424-5p	ENSSSCG00000022387	TBPL1
ssc-miR-424-5p	ENSSSCG00000010589	SFXN2
ssc-miR-424-5p	ENSSSCG00000010146	LGALS8
ssc-miR-424-5p	ENSSSCG00000017566	ACSF2
ssc-miR-424-5p	ENSSSCG00000020878	HNRNPLL
ssc-miR-424-5p	ENSSSCG00000000289	NFE2
ssc-miR-424-5p	ENSSSCG00000001346	ABCF1
ssc-miR-424-5p	ENSSSCG00000004943	MAP2K1
ssc-miR-424-5p	ENSSSCG00000017044	IL12B
ssc-miR-424-5p	ENSSSCG00000005449	PTPN3
ssc-miR-424-5p	ENSSSCG00000014538	MGAT1
ssc-miR-424-5p	ENSSSCG00000029311	MYPN
ssc-miR-424-5p	ENSSSCG00000036705	RPH3AL
ssc-miR-424-5p	ENSSSCG00000002276	PLEKHG3
ssc-miR-424-5p	ENSSSCG00000039245	RIMS3
ssc-miR-424-5p	ENSSSCG00000002885	USF2
ssc-miR-424-5p	ENSSSCG00000021647	EDA
ssc-miR-424-5p	ENSSSCG00000014934	CHORDC1
ssc-miR-424-5p	ENSSSCG00000036026	SRARP
ssc-miR-424-5p	ENSSSCG00000003612	EIF3I
ssc-miR-424-5p	ENSSSCG00000005400	GRIN3A
ssc-miR-424-5p	ENSSSCG00000004121	FBXO30
ssc-miR-424-5p	ENSSSCG00000037732	SINHCAF
ssc-miR-424-5p	ENSSSCG00000039996	FAM168A
ssc-miR-424-5p	ENSSSCG00000035537	RUNX1
ssc-miR-424-5p	ENSSSCG00000037427	PTDSS2
ssc-miR-424-5p	ENSSSCG00000038917	ATXN1L
ssc-miR-424-5p	ENSSSCG00000006808	SLC16A4
ssc-miR-424-5p	ENSSSCG00000035038	CGNL1
ssc-miR-424-5p	ENSSSCG00000005426	FSD1L
ssc-miR-424-5p	ENSSSCG00000007108	KIZ
ssc-miR-424-5p	ENSSSCG00000026817	ZNF646
ssc-miR-424-5p	ENSSSCG00000040434	KANSL3
ssc-miR-424-5p	ENSSSCG00000003770	MIGA1
ssc-miR-424-5p	ENSSSCG00000017615	DGKE
ssc-miR-424-5p	ENSSSCG00000004832	UBE3A
ssc-miR-424-5p	ENSSSCG00000012996	CDC42EP2
ssc-miR-424-5p	ENSSSCG00000003990	ZNF671
ssc-miR-424-5p	ENSSSCG00000015566	EDEM3
ssc-miR-424-5p	ENSSSCG00000016115	ICA1L
ssc-miR-424-5p	ENSSSCG00000017732	ZNF207
ssc-miR-424-5p	ENSSSCG00000038730	SSFA2
ssc-miR-424-5p	ENSSSCG00000013339	ANO3
ssc-miR-424-5p	ENSSSCG00000037958	TOB2
ssc-miR-424-5p	ENSSSCG00000040139	B3GNT9
ssc-miR-424-5p	ENSSSCG00000036835	OSBPL2
ssc-miR-424-5p	ENSSSCG00000040636	KRT80
ssc-miR-424-5p	ENSSSCG00000032752	ZBTB43
ssc-miR-424-5p	ENSSSCG00000013050	MARK2
ssc-miR-424-5p	ENSSSCG00000025295	NDFIP1
ssc-miR-424-5p	ENSSSCG00000020675	ATF7IP2
ssc-miR-424-5p	ENSSSCG00000035533	ANKRD39
ssc-miR-424-5p	ENSSSCG00000032946	HMGN5
ssc-miR-424-5p	ENSSSCG00000032015	SH3BGRL2
ssc-miR-424-5p	ENSSSCG00000011402	HYAL3
ssc-miR-424-5p	ENSSSCG00000006950	WDR63
ssc-miR-424-5p	ENSSSCG00000005194	PTPRD
ssc-miR-424-5p	ENSSSCG00000032170	DAPK3
ssc-miR-424-5p	ENSSSCG00000037079	SYT4
ssc-miR-424-5p	ENSSSCG00000005975	MTSS1
ssc-miR-424-5p	ENSSSCG00000031360	ADO
ssc-miR-424-5p	ENSSSCG00000034708	PITX2
ssc-miR-424-5p	ENSSSCG00000000806	SCAF11
ssc-miR-424-5p	ENSSSCG00000033983	RRP7A
ssc-miR-424-5p	ENSSSCG00000005344	MELK
ssc-miR-424-5p	ENSSSCG00000015539	STX6
ssc-miR-424-5p	ENSSSCG00000024152	ETV6
ssc-miR-424-5p	ENSSSCG00000037263	SIAH1
ssc-miR-424-5p	ENSSSCG00000027312	PTCH1
ssc-miR-424-5p	ENSSSCG00000000732	CRACR2A
ssc-miR-424-5p	ENSSSCG00000007930	MGRN1
ssc-miR-424-5p	ENSSSCG00000010243	CCAR1
ssc-miR-424-5p	ENSSSCG00000015840	WRN
ssc-miR-424-5p	ENSSSCG00000009709	MFAP3L
ssc-miR-424-5p	ENSSSCG00000002540	PPP2R5C
ssc-miR-424-5p	ENSSSCG00000003673	CEP192
ssc-miR-424-5p	ENSSSCG00000024361	TFB1M
ssc-miR-424-5p	ENSSSCG00000021026	TMEM51
ssc-miR-424-5p	ENSSSCG00000021861	PIGT
ssc-miR-424-5p	ENSSSCG00000004216	ECHDC1
ssc-miR-424-5p	ENSSSCG00000007985	TMEM8A
ssc-miR-424-5p	ENSSSCG00000034844	TBCE
ssc-miR-424-5p	ENSSSCG00000040816	NOL7
ssc-miR-424-5p	ENSSSCG00000016845	NUP155
ssc-miR-424-5p	ENSSSCG00000004469	LCA5
ssc-miR-424-5p	ENSSSCG00000016682	PLEKHA8
ssc-miR-424-5p	ENSSSCG00000004113	STXBP5
ssc-miR-424-5p	ENSSSCG00000014394	RNF14
ssc-miR-424-5p	ENSSSCG00000006666	SV2A
ssc-miR-424-5p	ENSSSCG00000012663	ENOX2
ssc-miR-424-5p	ENSSSCG00000016098	ORC2
ssc-miR-424-5p	ENSSSCG00000005979	ANXA13
ssc-miR-424-5p	ENSSSCG00000038623	TMED1
ssc-miR-424-5p	ENSSSCG00000024168	AIMP1
ssc-miR-424-5p	ENSSSCG00000000767	ATP6V1E1
ssc-miR-450c-5p	ENSSSCG00000026533	MYF6
ssc-miR-450c-5p	ENSSSCG00000012705	ZIC3
ssc-miR-450c-5p	ENSSSCG00000027030	BDKRB2
ssc-miR-450c-5p	ENSSSCG00000034623	ADAM2
ssc-miR-450c-5p	ENSSSCG00000013297	CD44
ssc-miR-450c-3p	ENSSSCG00000026211	NRN1
ssc-miR-450c-3p	ENSSSCG00000002028	CMTM5
ssc-miR-450c-3p	ENSSSCG00000004761	ZFYVE19
ssc-miR-450c-3p	ENSSSCG00000008842	KIT
ssc-miR-450c-3p	ENSSSCG00000013102	MS4A7
ssc-miR-450c-3p	ENSSSCG00000010860	PSEN2
ssc-miR-450c-3p	ENSSSCG00000013569	PEX11G
ssc-miR-450c-3p	ENSSSCG00000009302	USP12
ssc-miR-450c-3p	ENSSSCG00000020873	SYNGR1
ssc-miR-450c-3p	ENSSSCG00000016567	STRIP2
ssc-miR-450c-3p	ENSSSCG00000013614	CNN1
ssc-miR-450c-3p	ENSSSCG00000015138	JHY
ssc-miR-450c-3p	ENSSSCG00000021363	CHD3
ssc-miR-450c-3p	ENSSSCG00000028201	CWF19L2
ssc-miR-450c-3p	ENSSSCG00000003395	PIK3CD
ssc-miR-450c-3p	ENSSSCG00000022247	PROSER2
ssc-miR-450c-3p	ENSSSCG00000021822	RNF169
ssc-miR-450c-3p	ENSSSCG00000013050	MARK2
ssc-miR-450c-3p	ENSSSCG00000006194	NCOA2
ssc-miR-450c-3p	ENSSSCG00000034521	NUDT21
ssc-miR-450c-3p	ENSSSCG00000039045	SLC26A2
ssc-miR-450c-3p	ENSSSCG00000031321	NR4A1
ssc-miR-450c-3p	ENSSSCG00000035619	TMEM135
ssc-miR-450c-3p	ENSSSCG00000037634	FOXA1
ssc-miR-450c-3p	ENSSSCG00000008796	RBM47
ssc-miR-450c-3p	ENSSSCG00000033626	SREBF1
ssc-miR-450c-3p	ENSSSCG00000036129	RNF114
ssc-miR-450c-3p	ENSSSCG00000034810	PEF1
ssc-miR-450c-3p	ENSSSCG00000000755	ERC1
ssc-miR-450c-3p	ENSSSCG00000026098	CMYA5
ssc-miR-450c-3p	ENSSSCG00000035827	CTDSPL2
ssc-miR-450c-3p	ENSSSCG00000033149	DDX47
ssc-miR-450c-3p	ENSSSCG00000033093	RGS6
ssc-miR-450c-3p	ENSSSCG00000031423	UPK3A
ssc-miR-450c-3p	ENSSSCG00000004109	ZC3H12D
ssc-miR-450c-3p	ENSSSCG00000003152	RUVBL2
ssc-miR-450c-3p	ENSSSCG00000001536	SCUBE3
ssc-miR-450c-3p	ENSSSCG00000036311	RPAIN
ssc-miR-503	ENSSSCG00000001426	STK19
ssc-miR-503	ENSSSCG00000000978	MLC1
ssc-miR-503	ENSSSCG00000001025	DSP
ssc-miR-503	ENSSSCG00000001022	SSR1
ssc-miR-503	ENSSSCG00000002340	PSEN1
ssc-miR-503	ENSSSCG00000002655	MAP1LC3B
ssc-miR-503	ENSSSCG00000001987	RIPK3
ssc-miR-503	ENSSSCG00000002512	DEGS2
ssc-miR-503	ENSSSCG00000002635	SPIRE2
ssc-miR-503	ENSSSCG00000004383	OSTM1
ssc-miR-503	ENSSSCG00000005312	SIT1
ssc-miR-503	ENSSSCG00000005740	SARDH
ssc-miR-503	ENSSSCG00000005610	SLC2A8
ssc-miR-503	ENSSSCG00000004772	BAHD1
ssc-miR-503	ENSSSCG00000005317	TLN1
ssc-miR-503	ENSSSCG00000004138	HIVEP2
ssc-miR-503	ENSSSCG00000005613	LRSAM1
ssc-miR-503	ENSSSCG00000006894	FNBP1L
ssc-miR-503	ENSSSCG00000008586	TP53I3
ssc-miR-503	ENSSSCG00000009932	MMAB
ssc-miR-503	ENSSSCG00000010306	SEC24C
ssc-miR-503	ENSSSCG00000009192	PDLIM5
ssc-miR-503	ENSSSCG00000013107	PRPF19
ssc-miR-503	ENSSSCG00000007345	RALGAPB
ssc-miR-503	ENSSSCG00000009828	PPP1CC
ssc-miR-503	ENSSSCG00000007541	PDGFA
ssc-miR-503	ENSSSCG00000009661	ADRA1A
ssc-miR-503	ENSSSCG00000008647	CMPK2
ssc-miR-503	ENSSSCG00000007476	KCNG1
ssc-miR-503	ENSSSCG00000008308	EMX1
ssc-miR-503	ENSSSCG00000010026	PIK3IP1
ssc-miR-503	ENSSSCG00000013490	PIP5K1C
ssc-miR-503	ENSSSCG00000008554	ABHD1
ssc-miR-503	ENSSSCG00000012856	NAP1L4
ssc-miR-503	ENSSSCG00000007949	SRL
ssc-miR-503	ENSSSCG00000017865	CTNS
ssc-miR-503	ENSSSCG00000017396	PSMC3IP
ssc-miR-503	ENSSSCG00000022080	RHOA
ssc-miR-503	ENSSSCG00000026744	ZDHHC20
ssc-miR-503	ENSSSCG00000017892	PITPNM3
ssc-miR-503	ENSSSCG00000018047	FAM83G
ssc-miR-503	ENSSSCG00000017058	MED7
ssc-miR-503	ENSSSCG00000023306	ELMO2
ssc-miR-503	ENSSSCG00000038466	EIF4E2
ssc-miR-503	ENSSSCG00000016753	POLD2
ssc-miR-503	ENSSSCG00000014303	JADE2
ssc-miR-503	ENSSSCG00000014838	PGM2L1
ssc-miR-503	ENSSSCG00000012825	IKBKG
ssc-miR-503	ENSSSCG00000029598	FAM124A
ssc-miR-503	ENSSSCG00000021698	RRP1B
ssc-miR-503	ENSSSCG00000002838	ZNF423
ssc-miR-503	ENSSSCG00000015513	ASTN1
ssc-miR-503	ENSSSCG00000025638	UBE2Z
ssc-miR-503	ENSSSCG00000030694	PKP1
ssc-miR-503	ENSSSCG00000027251	CDC7
ssc-miR-503	ENSSSCG00000030255	EIF4G1
ssc-miR-503	ENSSSCG00000029541	PSD2
ssc-miR-503	ENSSSCG00000021638	NEU3
ssc-miR-503	ENSSSCG00000028092	GNG2
ssc-miR-503	ENSSSCG00000023829	CCP110
ssc-miR-503	ENSSSCG00000022149	RMI2
ssc-miR-503	ENSSSCG00000030668	UQCC2
ssc-miR-503	ENSSSCG00000028886	IPO7
ssc-miR-503	ENSSSCG00000015636	VSTM2A
ssc-miR-503	ENSSSCG00000034952	DPM1
ssc-miR-503	ENSSSCG00000005896	LRRC24
ssc-miR-503	ENSSSCG00000009528	TPP2
ssc-miR-503	ENSSSCG00000030044	TMEM184C
ssc-miR-503	ENSSSCG00000031707	CTDSP2
ssc-miR-503	ENSSSCG00000038494	LPIN2
ssc-miR-503	ENSSSCG00000022951	NFASC
ssc-miR-503	ENSSSCG00000035434	SEC61G
ssc-miR-503	ENSSSCG00000035442	SLC36A1
ssc-miR-503	ENSSSCG00000036595	ZGPAT
ssc-miR-503	ENSSSCG00000011393	UBA7
ssc-miR-503	ENSSSCG00000032835	TMEM268
ssc-miR-503	ENSSSCG00000011127	TAF3
ssc-miR-503	ENSSSCG00000018023	COX10
ssc-miR-503	ENSSSCG00000031147	ACAP2
ssc-miR-503	ENSSSCG00000017337	ACBD4
ssc-miR-503	ENSSSCG00000040080	PTGDS
ssc-miR-503	ENSSSCG00000010062	CABIN1
ssc-miR-503	ENSSSCG00000017209	MIF4GD
ssc-miR-503	ENSSSCG00000039340	CCDC184
ssc-miR-503	ENSSSCG00000039568	SNAI2
ssc-miR-503	ENSSSCG00000035038	CGNL1
ssc-miR-503	ENSSSCG00000031299	TECR
ssc-miR-503	ENSSSCG00000037459	TCTA
ssc-miR-503	ENSSSCG00000031967	TAOK2
ssc-miR-503	ENSSSCG00000016734	CCM2
ssc-miR-503	ENSSSCG00000031381	ARF3
ssc-miR-503	ENSSSCG00000023801	LANCL2
ssc-miR-503	ENSSSCG00000033684	CD79A
ssc-miR-503	ENSSSCG00000013583	CAMSAP3
ssc-miR-503	ENSSSCG00000040257	ZNF862
ssc-miR-503	ENSSSCG00000032842	GIPC1
ssc-miR-503	ENSSSCG00000011373	QRICH1
ssc-miR-503	ENSSSCG00000009270	IFT88
ssc-miR-503	ENSSSCG00000034810	PEF1
ssc-miR-503	ENSSSCG00000035120	ALKBH5
ssc-miR-503	ENSSSCG00000009959	ASPHD2
ssc-miR-503	ENSSSCG00000011301	ZDHHC3
ssc-miR-503	ENSSSCG00000036475	HS3ST2
ssc-miR-503	ENSSSCG00000014580	RIC3
ssc-miR-503	ENSSSCG00000011776	YEATS2
ssc-miR-503	ENSSSCG00000006969	KIAA1456
ssc-miR-503	ENSSSCG00000003601	HCRTR1
ssc-miR-503	ENSSSCG00000024184	FASTK
ssc-miR-503	ENSSSCG00000029070	PAFAH1B3
ssc-miR-503	ENSSSCG00000031602	DNAJC5
ssc-miR-503	ENSSSCG00000011577	SLC6A1
ssc-miR-503	ENSSSCG00000005855	EXD3
ssc-miR-503	ENSSSCG00000038164	RAI1
ssc-miR-503	ENSSSCG00000016469	TRPV5
ssc-miR-503	ENSSSCG00000004856	NFATC1
ssc-miR-503	ENSSSCG00000037120	TK1
ssc-miR-503	ENSSSCG00000040682	MAPK3
ssc-miR-503	ENSSSCG00000029578	NFATC3
ssc-miR-503	ENSSSCG00000008147	FHL2
ssc-miR-503	ENSSSCG00000010433	SGMS1
ssc-miR-503	ENSSSCG00000006746	VANGL1
ssc-miR-503	ENSSSCG00000004029	QKI
ssc-miR-503	ENSSSCG00000005852	ENTPD8
ssc-miR-503	ENSSSCG00000024444	DDX59
ssc-miR-503	ENSSSCG00000040815	DUSP5
ssc-miR-503	ENSSSCG00000025260	CARD10
ssc-miR-503	ENSSSCG00000037264	RAB31
ssc-miR-503	ENSSSCG00000021890	GNB1
ssc-miR-503	ENSSSCG00000014581	TUB
ssc-miR-503	ENSSSCG00000003586	EPB41
ssc-miR-503	ENSSSCG00000010070	SMARCB1
ssc-miR-503	ENSSSCG00000022447	F3
ssc-miR-503	ENSSSCG00000018041	ALDH3A2
ssc-miR-503	ENSSSCG00000016216	TUBA4A
ssc-miR-503	ENSSSCG00000039185	EPB41L5
ssc-miR-503	ENSSSCG00000033672	HIST1H1E
ssc-miR-503	ENSSSCG00000017527	SKAP1
ssc-miR-503	ENSSSCG00000000720	AKAP3
ssc-miR-503	ENSSSCG00000010603	NEURL1
ssc-miR-503	ENSSSCG00000016339	ILKAP
ssc-miR-503	ENSSSCG00000038488	PHOX2B
ssc-miR-503	ENSSSCG00000033207	SULT2A1
ssc-miR-503	ENSSSCG00000038969	DMPK
ssc-miR-500	ENSSSCG00000000039	POLDIP3
ssc-miR-500	ENSSSCG00000000142	FOXRED2
ssc-miR-500	ENSSSCG00000000781	ABCD2
ssc-miR-500	ENSSSCG00000001070	FAM8A1
ssc-miR-500	ENSSSCG00000002814	ADGRG3
ssc-miR-500	ENSSSCG00000003390	SLC2A7
ssc-miR-500	ENSSSCG00000006267	PCMTD1
ssc-miR-500	ENSSSCG00000004454	ME1
ssc-miR-500	ENSSSCG00000005388	INVS
ssc-miR-500	ENSSSCG00000006678	FCGR1A
ssc-miR-500	ENSSSCG00000040439	TMED5
ssc-miR-500	ENSSSCG00000006450	CD1E
ssc-miR-500	ENSSSCG00000006813	STRIP1
ssc-miR-500	ENSSSCG00000006518	HCN3
ssc-miR-500	ENSSSCG00000005771	HDHD2
ssc-miR-500	ENSSSCG00000007067	JAG1
ssc-miR-500	ENSSSCG00000006493	PMF1
ssc-miR-500	ENSSSCG00000010925	PPP1R12B
ssc-miR-500	ENSSSCG00000007472	BCAS4
ssc-miR-500	ENSSSCG00000009729	ZNF84
ssc-miR-500	ENSSSCG00000011397	SLC38A3
ssc-miR-500	ENSSSCG00000012335	FGD1
ssc-miR-500	ENSSSCG00000012597	PLS3
ssc-miR-500	ENSSSCG00000040248	COMMD7
ssc-miR-500	ENSSSCG00000011577	SLC6A1
ssc-miR-500	ENSSSCG00000008134	EDAR
ssc-miR-500	ENSSSCG00000009526	ITGBL1
ssc-miR-500	ENSSSCG00000008444	PRKCE
ssc-miR-500	ENSSSCG00000007580	WIPI2
ssc-miR-500	ENSSSCG00000010055	GGT5
ssc-miR-500	ENSSSCG00000010926	SYT2
ssc-miR-500	ENSSSCG00000011625	CHST13
ssc-miR-500	ENSSSCG00000011610	NUP210
ssc-miR-500	ENSSSCG00000012890	TCIRG1
ssc-miR-500	ENSSSCG00000029456	SLC7A1
ssc-miR-500	ENSSSCG00000008412	PSME4
ssc-miR-500	ENSSSCG00000020744	DUSP3
ssc-miR-500	ENSSSCG00000014247	ALDH7A1
ssc-miR-500	ENSSSCG00000016047	MSTN
ssc-miR-500	ENSSSCG00000013856	AP1M1
ssc-miR-500	ENSSSCG00000017420	CNP
ssc-miR-500	ENSSSCG00000017172	ST6GALNAC1
ssc-miR-500	ENSSSCG00000026108	CDC42EP1
ssc-miR-500	ENSSSCG00000014913	PICALM
ssc-miR-500	ENSSSCG00000029035	ZNF558
ssc-miR-500	ENSSSCG00000017311	MAPT
ssc-miR-500	ENSSSCG00000014076	FAM169A
ssc-miR-500	ENSSSCG00000014390	FCHSD1
ssc-miR-500	ENSSSCG00000027323	NCBP2
ssc-miR-500	ENSSSCG00000017914	GLTPD2
ssc-miR-500	ENSSSCG00000027361	OVOL1
ssc-miR-500	ENSSSCG00000025661	TBRG1
ssc-miR-500	ENSSSCG00000027503	OSBPL8
ssc-miR-500	ENSSSCG00000003395	PIK3CD
ssc-miR-500	ENSSSCG00000021822	RNF169
ssc-miR-500	ENSSSCG00000022933	EFR3B
ssc-miR-500	ENSSSCG00000030289	PTPN11
ssc-miR-500	ENSSSCG00000013650	RAVER1
ssc-miR-500	ENSSSCG00000021704	PTPDC1
ssc-miR-500	ENSSSCG00000028606	ZBTB7B
ssc-miR-500	ENSSSCG00000023188	ARIH1
ssc-miR-500	ENSSSCG00000027417	LDLRAD4
ssc-miR-500	ENSSSCG00000022614	DQX1
ssc-miR-500	ENSSSCG00000001382	DDR1
ssc-miR-500	ENSSSCG00000038717	FARS2
ssc-miR-500	ENSSSCG00000008281	RTKN
ssc-miR-500	ENSSSCG00000013259	DGKZ
ssc-miR-500	ENSSSCG00000022029	RAP1GAP
ssc-miR-500	ENSSSCG00000000546	MANSC4
ssc-miR-500	ENSSSCG00000038533	NAPG
ssc-miR-500	ENSSSCG00000031128	PPIC
ssc-miR-500	ENSSSCG00000009410	RUBCNL
ssc-miR-500	ENSSSCG00000003877	FAF1
ssc-miR-500	ENSSSCG00000037360	CST3
ssc-miR-500	ENSSSCG00000032613	SNAI1
ssc-miR-500	ENSSSCG00000011350	CCDC51
ssc-miR-500	ENSSSCG00000012912	TBC1D10C
ssc-miR-500	ENSSSCG00000010289	MICU1
ssc-miR-500	ENSSSCG00000034502	H6PD
ssc-miR-500	ENSSSCG00000004402	METTL24
ssc-miR-500	ENSSSCG00000021911	NDRG4
ssc-miR-500	ENSSSCG00000036712	TPD52L2
ssc-miR-500	ENSSSCG00000027019	CACNA2D3
ssc-miR-500	ENSSSCG00000033356	RRN3
ssc-miR-500	ENSSSCG00000029753	CYTIP
ssc-miR-500	ENSSSCG00000034200	SEC22C
ssc-miR-500	ENSSSCG00000010900	DENND1B
ssc-miR-500	ENSSSCG00000025293	HLTF
ssc-miR-500	ENSSSCG00000038710	TMPRSS13
ssc-miR-500	ENSSSCG00000032562	TMC6
ssc-miR-500	ENSSSCG00000007252	DNMT3B
ssc-miR-500	ENSSSCG00000029697	FAM120B
ssc-miR-500	ENSSSCG00000040890	ABHD14B
ssc-miR-500	ENSSSCG00000037534	OPCML
ssc-miR-500	ENSSSCG00000005664	LRRC8A
ssc-miR-500	ENSSSCG00000005272	NMRK1
ssc-miR-500	ENSSSCG00000034259	PMEPA1
ssc-miR-500	ENSSSCG00000033777	GPR152
ssc-miR-500	ENSSSCG00000037174	ASMTL
ssc-miR-500	ENSSSCG00000017042	UBLCP1
ssc-miR-500	ENSSSCG00000013495	ZFR2
ssc-miR-500	ENSSSCG00000033036	ZC3H7B
ssc-miR-500	ENSSSCG00000013656	MRPL4
ssc-miR-500	ENSSSCG00000031956	INSL5
ssc-miR-500	ENSSSCG00000029799	ZBTB8OS
ssc-miR-500	ENSSSCG00000014053	SNCB
ssc-miR-500	ENSSSCG00000040267	CYS1
ssc-miR-500	ENSSSCG00000005514	RAB14
ssc-miR-500	ENSSSCG00000035999	NUDT16L1
ssc-miR-500	ENSSSCG00000007895	ZC3H7A
ssc-miR-500	ENSSSCG00000004419	MFSD4B
ssc-miR-500	ENSSSCG00000006688	ANKRD35
ssc-miR-500	ENSSSCG00000032261	CCDC117
ssc-miR-500	ENSSSCG00000029616	FAAP100
ssc-miR-500	ENSSSCG00000033334	COPS7B
ssc-miR-500	ENSSSCG00000023866	ACSF3
ssc-miR-500	ENSSSCG00000033292	C1orf194
ssc-miR-500	ENSSSCG00000007147	HSPA12B
ssc-miR-500	ENSSSCG00000009924	ANKRD13A
ssc-miR-500	ENSSSCG00000033913	C1RL
ssc-miR-500	ENSSSCG00000038882	C16orf91
ssc-miR-500	ENSSSCG00000006666	SV2A
ssc-miR-500	ENSSSCG00000040957	CD52
ssc-miR-500	ENSSSCG00000035077	INHBA
ssc-miR-500	ENSSSCG00000031098	DBR1
ssc-miR-500	ENSSSCG00000006285	METTL18
ssc-miR-500	ENSSSCG00000010571	C10orf76
ssc-miR-500	ENSSSCG00000030095	ZBTB16
ssc-miR-500	ENSSSCG00000038488	PHOX2B
ssc-miR-500	ENSSSCG00000025792	NOA1
ssc-miR-202-3p	ENSSSCG00000000259	CSAD
ssc-miR-202-3p	ENSSSCG00000002016	THTPA
ssc-miR-202-3p	ENSSSCG00000002269	MTHFD1
ssc-miR-202-3p	ENSSSCG00000003506	PINK1
ssc-miR-202-3p	ENSSSCG00000002669	CRISPLD2
ssc-miR-202-3p	ENSSSCG00000003549	LDLRAP1
ssc-miR-202-3p	ENSSSCG00000002815	ADGRG1
ssc-miR-202-3p	ENSSSCG00000003016	CCDC97
ssc-miR-202-3p	ENSSSCG00000003211	NR1H2
ssc-miR-202-3p	ENSSSCG00000004636	TRPM7
ssc-miR-202-3p	ENSSSCG00000006572	NPR1
ssc-miR-202-3p	ENSSSCG00000003931	KIF2C
ssc-miR-202-3p	ENSSSCG00000006635	SEMA6C
ssc-miR-202-3p	ENSSSCG00000006496	LMNA
ssc-miR-202-3p	ENSSSCG00000010431	A1CF
ssc-miR-202-3p	ENSSSCG00000007664	AGFG2
ssc-miR-202-3p	ENSSSCG00000012278	CFP
ssc-miR-202-3p	ENSSSCG00000029334	MYT1L
ssc-miR-202-3p	ENSSSCG00000008004	FAM173A
ssc-miR-202-3p	ENSSSCG00000010564	POLL
ssc-miR-202-3p	ENSSSCG00000011430	DUSP7
ssc-miR-202-3p	ENSSSCG00000013415	AZU1
ssc-miR-202-3p	ENSSSCG00000007168	PCED1A
ssc-miR-202-3p	ENSSSCG00000009237	HPSE
ssc-miR-202-3p	ENSSSCG00000013020	MAP4K2
ssc-miR-202-3p	ENSSSCG00000009794	MLXIP
ssc-miR-202-3p	ENSSSCG00000014441	CSF1R
ssc-miR-202-3p	ENSSSCG00000025775	TADA2A
ssc-miR-202-3p	ENSSSCG00000016376	PPP1R7
ssc-miR-202-3p	ENSSSCG00000027459	RNF13
ssc-miR-202-3p	ENSSSCG00000017907	PFN1
ssc-miR-202-3p	ENSSSCG00000024043	ADAMTS2
ssc-miR-202-3p	ENSSSCG00000017288	FTSJ3
ssc-miR-202-3p	ENSSSCG00000027381	GGCX
ssc-miR-202-3p	ENSSSCG00000012336	GNL3L
ssc-miR-202-3p	ENSSSCG00000006954	EEF1D
ssc-miR-202-3p	ENSSSCG00000030857	LENG8
ssc-miR-202-3p	ENSSSCG00000021573	KCNJ5
ssc-miR-202-3p	ENSSSCG00000028343	MRPL9
ssc-miR-202-3p	ENSSSCG00000022490	GPR83
ssc-miR-202-3p	ENSSSCG00000024059	VAT1
ssc-miR-202-3p	ENSSSCG00000038785	CA7
ssc-miR-202-3p	ENSSSCG00000016261	SP110
ssc-miR-202-3p	ENSSSCG00000015252	SNX19
ssc-miR-202-3p	ENSSSCG00000038949	NALCN
ssc-miR-202-3p	ENSSSCG00000034174	AURKC
ssc-miR-202-3p	ENSSSCG00000016211	ATG9A
ssc-miR-202-3p	ENSSSCG00000015729	TSN
ssc-miR-202-3p	ENSSSCG00000010289	MICU1
ssc-miR-202-3p	ENSSSCG00000011686	SLC9A9
ssc-miR-202-3p	ENSSSCG00000004596	LIPC
ssc-miR-202-3p	ENSSSCG00000003428	MTHFR
ssc-miR-202-3p	ENSSSCG00000030255	EIF4G1
ssc-miR-202-3p	ENSSSCG00000033258	TCF21
ssc-miR-202-3p	ENSSSCG00000038057	TAC4
ssc-miR-202-3p	ENSSSCG00000016234	CUL3
ssc-miR-202-3p	ENSSSCG00000039054	CRTAP
ssc-miR-202-3p	ENSSSCG00000036569	PTP4A3
ssc-miR-202-3p	ENSSSCG00000036521	TNFSF13
ssc-miR-202-3p	ENSSSCG00000011120	USP6NL
ssc-miR-202-3p	ENSSSCG00000038126	MGAT3
ssc-miR-202-3p	ENSSSCG00000007288	MYH7B
ssc-miR-202-3p	ENSSSCG00000039130	RPL6
ssc-miR-202-3p	ENSSSCG00000002654	FBXO31
ssc-miR-202-3p	ENSSSCG00000007236	TTLL9
ssc-miR-202-3p	ENSSSCG00000038031	CPSF6
ssc-miR-202-3p	ENSSSCG00000007497	GCNT7
ssc-miR-202-3p	ENSSSCG00000035082	PHF5A
ssc-miR-202-3p	ENSSSCG00000012307	CCNB3
ssc-miR-202-3p	ENSSSCG00000024556	ZNF445
ssc-miR-202-3p	ENSSSCG00000023409	TIA1
ssc-miR-202-3p	ENSSSCG00000001411	APOM
ssc-miR-202-3p	ENSSSCG00000034441	MRGPRF
ssc-miR-202-3p	ENSSSCG00000040181	ELL
ssc-miR-202-3p	ENSSSCG00000031904	UGT8
ssc-miR-202-3p	ENSSSCG00000029119	PRPF6
ssc-miR-202-3p	ENSSSCG00000008979	NUP54
ssc-miR-202-3p	ENSSSCG00000004859	ZNF516
ssc-miR-202-3p	ENSSSCG00000009927	FAM222A
ssc-miR-202-3p	ENSSSCG00000017248	COG1
ssc-miR-202-3p	ENSSSCG00000014399	ARHGAP26
ssc-miR-202-3p	ENSSSCG00000002818	PLLP
ssc-miR-202-3p	ENSSSCG00000002309	PLEKHD1
ssc-miR-202-3p	ENSSSCG00000040188	TNFSF12
ssc-miR-202-3p	ENSSSCG00000014430	ABLIM3
ssc-miR-202-3p	ENSSSCG00000006526	TRIM46
ssc-miR-202-3p	ENSSSCG00000003680	RALBP1
ssc-miR-202-3p	ENSSSCG00000040682	MAPK3
ssc-miR-202-3p	ENSSSCG00000033054	ROM1
ssc-miR-202-3p	ENSSSCG00000002525	TRAF3
ssc-miR-202-3p	ENSSSCG00000035147	NAGLU
ssc-miR-202-5p	ENSSSCG00000006702	FMO5
ssc-miR-202-5p	ENSSSCG00000006161	IL7
ssc-miR-202-5p	ENSSSCG00000004369	PRDM1
ssc-miR-202-5p	ENSSSCG00000011892	MAATS1
ssc-miR-202-5p	ENSSSCG00000012026	ADAMTS1
ssc-miR-202-5p	ENSSSCG00000011741	GOLIM4
ssc-miR-202-5p	ENSSSCG00000027052	PEX11A
ssc-miR-202-5p	ENSSSCG00000022168	APBB2
ssc-miR-202-5p	ENSSSCG00000009925	GIT2
ssc-miR-202-5p	ENSSSCG00000027293	TNPO1
ssc-miR-202-5p	ENSSSCG00000024837	SYT12
ssc-miR-202-5p	ENSSSCG00000038222	CACUL1
ssc-miR-202-5p	ENSSSCG00000017890	KIAA0753
ssc-miR-202-5p	ENSSSCG00000040736	EPGN
ssc-miR-202-5p	ENSSSCG00000027820	CD200
ssc-miR-202-5p	ENSSSCG00000034120	CDKN2B
ssc-miR-202-5p	ENSSSCG00000012409	CITED1
ssc-miR-450b-5p	ENSSSCG00000006968	LONRF1
ssc-miR-450b-5p	ENSSSCG00000012703	RBMX
ssc-miR-450b-5p	ENSSSCG00000007861	GP2
ssc-miR-450b-5p	ENSSSCG00000023229	ETV5
ssc-miR-450b-5p	ENSSSCG00000016585	IMPDH1
ssc-miR-450b-5p	ENSSSCG00000029371	C5AR1
ssc-miR-450b-5p	ENSSSCG00000024219	TIGAR
ssc-miR-450b-5p	ENSSSCG00000000393	PAN2
ssc-miR-450b-5p	ENSSSCG00000008479	DHX57
ssc-miR-450b-5p	ENSSSCG00000016986	CREBRF
ssc-miR-450b-5p	ENSSSCG00000015555	LAMC1
ssc-miR-450b-5p	ENSSSCG00000040824	CNTN2

## Sheet: germ cell enriched miRNA target
miRNA	GENE	NAME
ssc-miR-153	ENSSSCG00000006043	DCSTAMP
ssc-miR-153	ENSSSCG00000010470	IDE
ssc-miR-153	ENSSSCG00000016116	WDR12
ssc-miR-153	ENSSSCG00000029050	MRPL55
ssc-miR-153	ENSSSCG00000002355	ENTPD5
ssc-miR-153	ENSSSCG00000004113	STXBP5
ssc-miR-153	ENSSSCG00000031954	SLC39A10
ssc-miR-153	ENSSSCG00000033581	RGS7BP
ssc-miR-153	ENSSSCG00000008942	DCK
ssc-miR-34c	ENSSSCG00000000104	DDX17
ssc-miR-34c	ENSSSCG00000000232	ACVRL1
ssc-miR-34c	ENSSSCG00000000783	SLC2A13
ssc-miR-34c	ENSSSCG00000000757	ADIPOR2
ssc-miR-34c	ENSSSCG00000000877	SCYL2
ssc-miR-34c	ENSSSCG00000001726	ADGRF1
ssc-miR-34c	ENSSSCG00000003339	INTS11
ssc-miR-34c	ENSSSCG00000002688	PLCG2
ssc-miR-34c	ENSSSCG00000001906	CYP1A1
ssc-miR-34c	ENSSSCG00000002444	FBLN5
ssc-miR-34c	ENSSSCG00000003708	ANKRD29
ssc-miR-34c	ENSSSCG00000003420	FBXO6
ssc-miR-34c	ENSSSCG00000002026	EFS
ssc-miR-34c	ENSSSCG00000001903	EDC3
ssc-miR-34c	ENSSSCG00000006702	FMO5
ssc-miR-34c	ENSSSCG00000004434	FRK
ssc-miR-34c	ENSSSCG00000006935	CLCA2
ssc-miR-34c	ENSSSCG00000007072	SPTLC3
ssc-miR-34c	ENSSSCG00000005729	DDX31
ssc-miR-34c	ENSSSCG00000006121	PIP4P2
ssc-miR-34c	ENSSSCG00000004464	FAM46A
ssc-miR-34c	ENSSSCG00000003799	IL12RB2
ssc-miR-34c	ENSSSCG00000006588	S100A9
ssc-miR-34c	ENSSSCG00000005095	PRKCH
ssc-miR-34c	ENSSSCG00000006312	GPA33
ssc-miR-34c	ENSSSCG00000008633	PDIA6
ssc-miR-34c	ENSSSCG00000012035	SYNJ1
ssc-miR-34c	ENSSSCG00000009932	MMAB
ssc-miR-34c	ENSSSCG00000013335	LGR4
ssc-miR-34c	ENSSSCG00000010144	ACTN2
ssc-miR-34c	ENSSSCG00000008728	ZBTB49
ssc-miR-34c	ENSSSCG00000008710	JAKMIP1
ssc-miR-34c	ENSSSCG00000008980	SCARB2
ssc-miR-34c	ENSSSCG00000007988	JMJD8
ssc-miR-34c	ENSSSCG00000029334	MYT1L
ssc-miR-34c	ENSSSCG00000010107	MED15
ssc-miR-34c	ENSSSCG00000010095	CRKL
ssc-miR-34c	ENSSSCG00000013010	NAALADL1
ssc-miR-34c	ENSSSCG00000013569	PEX11G
ssc-miR-34c	ENSSSCG00000010565	DPCD
ssc-miR-34c	ENSSSCG00000009858	FBXO21
ssc-miR-34c	ENSSSCG00000009521	ZIC5
ssc-miR-34c	ENSSSCG00000007494	CSTF1
ssc-miR-34c	ENSSSCG00000008134	EDAR
ssc-miR-34c	ENSSSCG00000011825	ATP13A3
ssc-miR-34c	ENSSSCG00000011650	MSL2
ssc-miR-34c	ENSSSCG00000030271	GSTO2
ssc-miR-34c	ENSSSCG00000010823	IARS2
ssc-miR-34c	ENSSSCG00000007840	POLR3E
ssc-miR-34c	ENSSSCG00000010122	CDC45
ssc-miR-34c	ENSSSCG00000026939	LMAN2L
ssc-miR-34c	ENSSSCG00000012779	ABCD1
ssc-miR-34c	ENSSSCG00000017073	FAM114A2
ssc-miR-34c	ENSSSCG00000014978	ANGPTL5
ssc-miR-34c	ENSSSCG00000026626	RER1
ssc-miR-34c	ENSSSCG00000016578	FLNC
ssc-miR-34c	ENSSSCG00000013989	GJC2
ssc-miR-34c	ENSSSCG00000017571	EME1
ssc-miR-34c	ENSSSCG00000029096	HRH2
ssc-miR-34c	ENSSSCG00000014039	RGS14
ssc-miR-34c	ENSSSCG00000021007	MRPL19
ssc-miR-34c	ENSSSCG00000015743	PTPN4
ssc-miR-34c	ENSSSCG00000020853	BTBD3
ssc-miR-34c	ENSSSCG00000016988	ERGIC1
ssc-miR-34c	ENSSSCG00000030123	CDS2
ssc-miR-34c	ENSSSCG00000025393	SUSD2
ssc-miR-34c	ENSSSCG00000017170	MGAT5B
ssc-miR-34c	ENSSSCG00000013758	ZSWIM4
ssc-miR-34c	ENSSSCG00000023653	GLIS2
ssc-miR-34c	ENSSSCG00000024236	MMP17
ssc-miR-34c	ENSSSCG00000004538	WDR7
ssc-miR-34c	ENSSSCG00000027675	FOXP1
ssc-miR-34c	ENSSSCG00000015205	HEPACAM
ssc-miR-34c	ENSSSCG00000024351	MET
ssc-miR-34c	ENSSSCG00000017810	FAM57A
ssc-miR-34c	ENSSSCG00000016873	NIM1K
ssc-miR-34c	ENSSSCG00000017741	TEFM
ssc-miR-34c	ENSSSCG00000015960	MAP3K20
ssc-miR-34c	ENSSSCG00000025965	SPDL1
ssc-miR-34c	ENSSSCG00000017797	SLC6A4
ssc-miR-34c	ENSSSCG00000014599	SYT9
ssc-miR-34c	ENSSSCG00000013647	CDC37
ssc-miR-34c	ENSSSCG00000015197	SPA17
ssc-miR-34c	ENSSSCG00000015700	TMEM163
ssc-miR-34c	ENSSSCG00000026991	LURAP1
ssc-miR-34c	ENSSSCG00000016017	DNAJC10
ssc-miR-34c	ENSSSCG00000025766	SLC10A3
ssc-miR-34c	ENSSSCG00000025661	TBRG1
ssc-miR-34c	ENSSSCG00000010437	PAPSS2
ssc-miR-34c	ENSSSCG00000030045	PRMT5
ssc-miR-34c	ENSSSCG00000026900	C15orf41
ssc-miR-34c	ENSSSCG00000024429	SIDT1
ssc-miR-34c	ENSSSCG00000027894	FAM76A
ssc-miR-34c	ENSSSCG00000020716	UNC119B
ssc-miR-34c	ENSSSCG00000021285	RNF216
ssc-miR-34c	ENSSSCG00000027130	TNFRSF12A
ssc-miR-34c	ENSSSCG00000017829	SGSM2
ssc-miR-34c	ENSSSCG00000022961	CLMP
ssc-miR-34c	ENSSSCG00000007520	GNAS
ssc-miR-34c	ENSSSCG00000008007	WDR24
ssc-miR-34c	ENSSSCG00000002712	LDHD
ssc-miR-34c	ENSSSCG00000025326	TMEM243
ssc-miR-34c	ENSSSCG00000026333	GTSF1
ssc-miR-34c	ENSSSCG00000024488	NUBP1
ssc-miR-34c	ENSSSCG00000022288	STK38L
ssc-miR-34c	ENSSSCG00000005078	DAAM1
ssc-miR-34c	ENSSSCG00000012325	SMC1A
ssc-miR-34c	ENSSSCG00000022649	SLC7A11
ssc-miR-34c	ENSSSCG00000008000	RPUSD1
ssc-miR-34c	ENSSSCG00000017917	MINK1
ssc-miR-34c	ENSSSCG00000008233	TMEM150A
ssc-miR-34c	ENSSSCG00000017317	WNT3
ssc-miR-34c	ENSSSCG00000017411	KCNH4
ssc-miR-34c	ENSSSCG00000014893	NARS2
ssc-miR-34c	ENSSSCG00000008169	TBC1D8
ssc-miR-34c	ENSSSCG00000010699	ATE1
ssc-miR-34c	ENSSSCG00000038732	AGAP2
ssc-miR-34c	ENSSSCG00000009854	RFC5
ssc-miR-34c	ENSSSCG00000040434	KANSL3
ssc-miR-34c	ENSSSCG00000025182	ELK4
ssc-miR-34c	ENSSSCG00000024067	KRT23
ssc-miR-34c	ENSSSCG00000032477	NRAS
ssc-miR-34c	ENSSSCG00000009783	OGFOD2
ssc-miR-34c	ENSSSCG00000003570	WDTC1
ssc-miR-34c	ENSSSCG00000033968	SLC39A3
ssc-miR-34c	ENSSSCG00000035133	MTMR9
ssc-miR-34c	ENSSSCG00000038071	RASL12
ssc-miR-34c	ENSSSCG00000030395	ASB5
ssc-miR-34c	ENSSSCG00000039045	SLC26A2
ssc-miR-34c	ENSSSCG00000039194	KANK2
ssc-miR-34c	ENSSSCG00000032932	MSRB1
ssc-miR-34c	ENSSSCG00000015662	C4BPA
ssc-miR-34c	ENSSSCG00000035956	HABP4
ssc-miR-34c	ENSSSCG00000008989	CNOT6L
ssc-miR-34c	ENSSSCG00000015227	SRPRA
ssc-miR-34c	ENSSSCG00000036621	FAM229B
ssc-miR-34c	ENSSSCG00000030186	KIF2A
ssc-miR-34c	ENSSSCG00000027198	PDK2
ssc-miR-34c	ENSSSCG00000009464	COMMD6
ssc-miR-34c	ENSSSCG00000011075	KIAA1217
ssc-miR-34c	ENSSSCG00000015290	CDK18
ssc-miR-34c	ENSSSCG00000038917	ATXN1L
ssc-miR-34c	ENSSSCG00000005201	UHRF2
ssc-miR-34c	ENSSSCG00000037131	CLTA
ssc-miR-34c	ENSSSCG00000015045	NCAM1
ssc-miR-34c	ENSSSCG00000030255	EIF4G1
ssc-miR-34c	ENSSSCG00000033000	TIMP4
ssc-miR-34c	ENSSSCG00000036709	OSCP1
ssc-miR-34c	ENSSSCG00000002531	MOK
ssc-miR-34c	ENSSSCG00000037424	CDK19
ssc-miR-34c	ENSSSCG00000009621	PHYHIP
ssc-miR-34c	ENSSSCG00000004516	MBD1
ssc-miR-34c	ENSSSCG00000013650	RAVER1
ssc-miR-34c	ENSSSCG00000035051	ADORA2B
ssc-miR-34c	ENSSSCG00000015483	METTL13
ssc-miR-34c	ENSSSCG00000016606	ASB15
ssc-miR-34c	ENSSSCG00000016579	CCDC136
ssc-miR-34c	ENSSSCG00000038465	VAPA
ssc-miR-34c	ENSSSCG00000039095	SLC30A10
ssc-miR-34c	ENSSSCG00000026596	SYNRG
ssc-miR-34c	ENSSSCG00000033706	NUP88
ssc-miR-34c	ENSSSCG00000007373	GDAP1L1
ssc-miR-34c	ENSSSCG00000000672	CLSTN3
ssc-miR-34c	ENSSSCG00000035318	NUP58
ssc-miR-34c	ENSSSCG00000009959	ASPHD2
ssc-miR-34c	ENSSSCG00000006309	CD247
ssc-miR-34c	ENSSSCG00000012825	IKBKG
ssc-miR-34c	ENSSSCG00000016202	RNF25
ssc-miR-34c	ENSSSCG00000006840	WDR47
ssc-miR-34c	ENSSSCG00000031631	GNL2
ssc-miR-34c	ENSSSCG00000037439	TRAPPC4
ssc-miR-34c	ENSSSCG00000036575	USHBP1
ssc-miR-34c	ENSSSCG00000036339	FAM126B
ssc-miR-34c	ENSSSCG00000040890	ABHD14B
ssc-miR-34c	ENSSSCG00000035628	CCDC115
ssc-miR-34c	ENSSSCG00000013772	ASF1B
ssc-miR-34c	ENSSSCG00000010672	RAB11FIP2
ssc-miR-34c	ENSSSCG00000036438	GPX3
ssc-miR-34c	ENSSSCG00000007383	TOMM34
ssc-miR-34c	ENSSSCG00000011090	NEBL
ssc-miR-34c	ENSSSCG00000033148	MRPL12
ssc-miR-34c	ENSSSCG00000002684	CDH13
ssc-miR-34c	ENSSSCG00000013534	MLLT1
ssc-miR-34c	ENSSSCG00000022486	CBLB
ssc-miR-34c	ENSSSCG00000011443	STAB1
ssc-miR-34c	ENSSSCG00000014070	ANKRA2
ssc-miR-34c	ENSSSCG00000005855	EXD3
ssc-miR-34c	ENSSSCG00000025108	G6PD
ssc-miR-34c	ENSSSCG00000000541	FAR2
ssc-miR-34c	ENSSSCG00000011367	ARIH2
ssc-miR-34c	ENSSSCG00000039243	CD81
ssc-miR-34c	ENSSSCG00000025152	CEP89
ssc-miR-34c	ENSSSCG00000039969	THAP1
ssc-miR-34c	ENSSSCG00000039338	SUGT1
ssc-miR-34c	ENSSSCG00000006294	NME7
ssc-miR-34c	ENSSSCG00000004531	C18orf54
ssc-miR-34c	ENSSSCG00000017420	CNP
ssc-miR-34c	ENSSSCG00000014147	CCNH
ssc-miR-34c	ENSSSCG00000027796	SLC22A7
ssc-miR-34c	ENSSSCG00000009419	GPALPP1
ssc-miR-34c	ENSSSCG00000027275	HHLA2
ssc-miR-34c	ENSSSCG00000013023	RASGRP2
ssc-miR-34c	ENSSSCG00000015108	HMBS
ssc-miR-34c	ENSSSCG00000007710	MLXIPL
ssc-miR-34c	ENSSSCG00000009381	ALG11
ssc-miR-34c	ENSSSCG00000038110	TIFAB
ssc-miR-34c	ENSSSCG00000004600	TCF12
ssc-miR-34c	ENSSSCG00000012999	CAPN1
ssc-miR-34c	ENSSSCG00000033074	ZCCHC24
ssc-miR-34c	ENSSSCG00000040751	DDIT3
ssc-miR-34c	ENSSSCG00000032180	MCM7
ssc-miR-34c	ENSSSCG00000008575	ASXL2
ssc-miR-34c	ENSSSCG00000038650	TLCD1
ssc-miR-34c	ENSSSCG00000008434	TTC7A
ssc-miR-34c	ENSSSCG00000010931	KLHL12
ssc-miR-34c	ENSSSCG00000031639	ZCCHC17
ssc-miR-34c	ENSSSCG00000014917	CCDC81
ssc-miR-34c	ENSSSCG00000034308	LRMDA
ssc-miR-34c	ENSSSCG00000039782	STOML2
ssc-miR-34c	ENSSSCG00000040507	PDLIM7
ssc-miR-34c	ENSSSCG00000032720	SMPX
ssc-miR-34c	ENSSSCG00000034167	SLC5A3
ssc-miR-34c	ENSSSCG00000012713	ATP11C
ssc-miR-34c	ENSSSCG00000025408	ULK4
ssc-miR-34c	ENSSSCG00000037846	ACOXL
ssc-miR-34c	ENSSSCG00000032578	TNFRSF17
ssc-miR-205	ENSSSCG00000000058	SNU13
ssc-miR-205	ENSSSCG00000003214	KCNC3
ssc-miR-205	ENSSSCG00000002252	ARRDC4
ssc-miR-205	ENSSSCG00000003743	GALNT1
ssc-miR-205	ENSSSCG00000002388	ESRRB
ssc-miR-205	ENSSSCG00000006262	RGS20
ssc-miR-205	ENSSSCG00000004551	ZNF609
ssc-miR-205	ENSSSCG00000005785	PCSK6
ssc-miR-205	ENSSSCG00000004934	DPP8
ssc-miR-205	ENSSSCG00000005925	EXOSC4
ssc-miR-205	ENSSSCG00000003897	MOB3C
ssc-miR-205	ENSSSCG00000008633	PDIA6
ssc-miR-205	ENSSSCG00000012129	GLRA2
ssc-miR-205	ENSSSCG00000010996	BAG1
ssc-miR-205	ENSSSCG00000012324	IQSEC2
ssc-miR-205	ENSSSCG00000011657	CLDN18
ssc-miR-205	ENSSSCG00000012855	SLC22A18
ssc-miR-205	ENSSSCG00000010797	EARS2
ssc-miR-205	ENSSSCG00000011450	ITIH1
ssc-miR-205	ENSSSCG00000038442	TMLHE
ssc-miR-205	ENSSSCG00000008303	CCT7
ssc-miR-205	ENSSSCG00000007161	LZTS3
ssc-miR-205	ENSSSCG00000030271	GSTO2
ssc-miR-205	ENSSSCG00000011610	NUP210
ssc-miR-205	ENSSSCG00000010955	GOLM1
ssc-miR-205	ENSSSCG00000013340	MUC15
ssc-miR-205	ENSSSCG00000015558	SMG7
ssc-miR-205	ENSSSCG00000014252	PRRC1
ssc-miR-205	ENSSSCG00000013856	AP1M1
ssc-miR-205	ENSSSCG00000016744	TMED4
ssc-miR-205	ENSSSCG00000014390	FCHSD1
ssc-miR-205	ENSSSCG00000027860	ERAP2
ssc-miR-205	ENSSSCG00000022131	KCTD6
ssc-miR-205	ENSSSCG00000025160	DPF1
ssc-miR-205	ENSSSCG00000023667	KEAP1
ssc-miR-205	ENSSSCG00000014019	MAML1
ssc-miR-205	ENSSSCG00000017068	FAXDC2
ssc-miR-205	ENSSSCG00000024307	PRM2
ssc-miR-205	ENSSSCG00000017882	MYBBP1A
ssc-miR-205	ENSSSCG00000015258	GLB1L2
ssc-miR-205	ENSSSCG00000026526	CATSPER4
ssc-miR-205	ENSSSCG00000025416	CAMKV
ssc-miR-205	ENSSSCG00000014958	FUT4
ssc-miR-205	ENSSSCG00000021059	ADORA1
ssc-miR-205	ENSSSCG00000007334	SRC
ssc-miR-205	ENSSSCG00000025578	ALDH1A2
ssc-miR-205	ENSSSCG00000026194	INIP
ssc-miR-205	ENSSSCG00000024927	STX12
ssc-miR-205	ENSSSCG00000027423	TMEM53
ssc-miR-205	ENSSSCG00000028737	USP3
ssc-miR-205	ENSSSCG00000010452	IFIT1
ssc-miR-205	ENSSSCG00000021065	NAA60
ssc-miR-205	ENSSSCG00000025005	B4GALT6
ssc-miR-205	ENSSSCG00000023803	ELK3
ssc-miR-205	ENSSSCG00000026600	KLHL30
ssc-miR-205	ENSSSCG00000001578	RNF8
ssc-miR-205	ENSSSCG00000024329	C12orf43
ssc-miR-205	ENSSSCG00000029998	KLF7
ssc-miR-205	ENSSSCG00000017204	ITGB4
ssc-miR-205	ENSSSCG00000034542	LYG2
ssc-miR-205	ENSSSCG00000005711	NUP214
ssc-miR-205	ENSSSCG00000016473	EPHB6
ssc-miR-205	ENSSSCG00000023315	THOC6
ssc-miR-205	ENSSSCG00000006453	KIRREL1
ssc-miR-205	ENSSSCG00000038955	CAMLG
ssc-miR-205	ENSSSCG00000034302	SLC12A7
ssc-miR-205	ENSSSCG00000029943	SCLT1
ssc-miR-205	ENSSSCG00000034101	D2HGDH
ssc-miR-205	ENSSSCG00000000730	PRMT8
ssc-miR-205	ENSSSCG00000011194	ANKRD28
ssc-miR-205	ENSSSCG00000010569	MGEA5
ssc-miR-205	ENSSSCG00000036747	WAS
ssc-miR-205	ENSSSCG00000002266	CHD2
ssc-miR-205	ENSSSCG00000011791	MAP3K13
ssc-miR-205	ENSSSCG00000006820	EPS8L3
ssc-miR-205	ENSSSCG00000031154	ACKR2
ssc-miR-205	ENSSSCG00000036883	FABP3
ssc-miR-205	ENSSSCG00000012981	RELA
ssc-miR-205	ENSSSCG00000033381	IRF4
ssc-miR-205	ENSSSCG00000010556	PAX2
ssc-miR-205	ENSSSCG00000017613	COIL
ssc-miR-205	ENSSSCG00000037987	MS4A10
ssc-miR-205	ENSSSCG00000037782	MRPS28
ssc-miR-205	ENSSSCG00000031698	TSTA3
ssc-miR-205	ENSSSCG00000028504	RFC2
ssc-miR-205	ENSSSCG00000005240	DOCK8
ssc-miR-205	ENSSSCG00000030255	EIF4G1
ssc-miR-205	ENSSSCG00000034630	ABI2
ssc-miR-205	ENSSSCG00000031488	ARHGAP17
ssc-miR-205	ENSSSCG00000001706	AARS2
ssc-miR-205	ENSSSCG00000038710	TMPRSS13
ssc-miR-205	ENSSSCG00000034752	SUPT4H1
ssc-miR-205	ENSSSCG00000010133	ARVCF
ssc-miR-205	ENSSSCG00000015537	XPR1
ssc-miR-205	ENSSSCG00000014388	HDAC3
ssc-miR-205	ENSSSCG00000037954	CAVIN4
ssc-miR-205	ENSSSCG00000009385	SERPINE3
ssc-miR-205	ENSSSCG00000023891	GRM7
ssc-miR-205	ENSSSCG00000000031	MCAT
ssc-miR-205	ENSSSCG00000036047	THG1L
ssc-miR-205	ENSSSCG00000001065	ATXN1
ssc-miR-205	ENSSSCG00000038726	RANGRF
ssc-miR-205	ENSSSCG00000023976	DCP1B
ssc-miR-205	ENSSSCG00000004813	TTC23
ssc-miR-205	ENSSSCG00000003150	NUCB1
ssc-miR-205	ENSSSCG00000017099	FASTKD3
ssc-miR-205	ENSSSCG00000020705	MAP3K8
ssc-miR-205	ENSSSCG00000024361	TFB1M
ssc-miR-205	ENSSSCG00000002668	FAM92B
ssc-miR-205	ENSSSCG00000015108	HMBS
ssc-miR-205	ENSSSCG00000007147	HSPA12B
ssc-miR-205	ENSSSCG00000032149	PLET1
ssc-miR-205	ENSSSCG00000001835	ABHD2
ssc-miR-205	ENSSSCG00000036094	HRASLS
ssc-miR-205	ENSSSCG00000037314	TMCO1
ssc-miR-205	ENSSSCG00000016205	NHEJ1
ssc-miR-205	ENSSSCG00000040869	INPP5E
ssc-miR-205	ENSSSCG00000011085	MLLT10
ssc-miR-205	ENSSSCG00000040981	GMFG
ssc-miR-205	ENSSSCG00000031598	CDADC1
ssc-miR-205	ENSSSCG00000010959	NTRK2
ssc-miR-205	ENSSSCG00000032721	TRAF3IP3
ssc-miR-122	ENSSSCG00000000504	PTPRB
ssc-miR-122	ENSSSCG00000000612	ATF7IP
ssc-miR-122	ENSSSCG00000000760	LRTM2
ssc-miR-122	ENSSSCG00000003604	ADGRB2
ssc-miR-122	ENSSSCG00000003539	GRHL3
ssc-miR-122	ENSSSCG00000002295	VTI1B
ssc-miR-122	ENSSSCG00000003561	ZDHHC18
ssc-miR-122	ENSSSCG00000004387	FOXO3
ssc-miR-122	ENSSSCG00000004875	CYB5A
ssc-miR-122	ENSSSCG00000005269	TRPM6
ssc-miR-122	ENSSSCG00000004233	SMPDL3A
ssc-miR-122	ENSSSCG00000005466	PTBP3
ssc-miR-122	ENSSSCG00000006296	ATP1B1
ssc-miR-122	ENSSSCG00000006172	PI15
ssc-miR-122	ENSSSCG00000005511	TRAF1
ssc-miR-122	ENSSSCG00000011639	SRPRB
ssc-miR-122	ENSSSCG00000012258	FUNDC1
ssc-miR-122	ENSSSCG00000009584	SEMA4D
ssc-miR-122	ENSSSCG00000011495	PRICKLE2
ssc-miR-122	ENSSSCG00000008447	CAMKMT
ssc-miR-122	ENSSSCG00000010555	HIF1AN
ssc-miR-122	ENSSSCG00000013239	PSMC3
ssc-miR-122	ENSSSCG00000007317	DLGAP4
ssc-miR-122	ENSSSCG00000013585	EVI5L
ssc-miR-122	ENSSSCG00000008727	MSX1
ssc-miR-122	ENSSSCG00000008004	FAM173A
ssc-miR-122	ENSSSCG00000030204	IPPK
ssc-miR-122	ENSSSCG00000010476	MYOF
ssc-miR-122	ENSSSCG00000008565	C2orf70
ssc-miR-122	ENSSSCG00000010201	RASGEF1A
ssc-miR-122	ENSSSCG00000009658	BNIP3L
ssc-miR-122	ENSSSCG00000007540	CABLES2
ssc-miR-122	ENSSSCG00000007861	GP2
ssc-miR-122	ENSSSCG00000010429	PRKG1
ssc-miR-122	ENSSSCG00000010685	TIAL1
ssc-miR-122	ENSSSCG00000029456	SLC7A1
ssc-miR-122	ENSSSCG00000009942	DAO
ssc-miR-122	ENSSSCG00000008300	STAMBP
ssc-miR-122	ENSSSCG00000012293	PRICKLE3
ssc-miR-122	ENSSSCG00000011646	KY
ssc-miR-122	ENSSSCG00000010513	LCOR
ssc-miR-122	ENSSSCG00000016131	ADAM23
ssc-miR-122	ENSSSCG00000015539	STX6
ssc-miR-122	ENSSSCG00000015097	DDX6
ssc-miR-122	ENSSSCG00000021007	MRPL19
ssc-miR-122	ENSSSCG00000028920	POLDIP2
ssc-miR-122	ENSSSCG00000004538	WDR7
ssc-miR-122	ENSSSCG00000027459	RNF13
ssc-miR-122	ENSSSCG00000016746	NPC1L1
ssc-miR-122	ENSSSCG00000023862	MTMR8
ssc-miR-122	ENSSSCG00000013751	NACC1
ssc-miR-122	ENSSSCG00000017356	FAM171A2
ssc-miR-122	ENSSSCG00000017422	FKBP10
ssc-miR-122	ENSSSCG00000029637	KDM2A
ssc-miR-122	ENSSSCG00000015835	DUSP26
ssc-miR-122	ENSSSCG00000022741	PDGFRB
ssc-miR-122	ENSSSCG00000016187	CATIP
ssc-miR-122	ENSSSCG00000027256	CNIH1
ssc-miR-122	ENSSSCG00000025578	ALDH1A2
ssc-miR-122	ENSSSCG00000030328	NDUFB10
ssc-miR-122	ENSSSCG00000029598	FAM124A
ssc-miR-122	ENSSSCG00000015513	ASTN1
ssc-miR-122	ENSSSCG00000027894	FAM76A
ssc-miR-122	ENSSSCG00000022496	STK39
ssc-miR-122	ENSSSCG00000030637	IRGQ
ssc-miR-122	ENSSSCG00000030295	NUTF2
ssc-miR-122	ENSSSCG00000004291	NT5E
ssc-miR-122	ENSSSCG00000026898	FAM149B1
ssc-miR-122	ENSSSCG00000021461	SNF8
ssc-miR-122	ENSSSCG00000024513	KLHL18
ssc-miR-122	ENSSSCG00000039850	SLC6A11
ssc-miR-122	ENSSSCG00000014223	COMMD10
ssc-miR-122	ENSSSCG00000026392	BSDC1
ssc-miR-122	ENSSSCG00000040366	ADAMTSL1
ssc-miR-122	ENSSSCG00000039654	NIF3L1
ssc-miR-122	ENSSSCG00000000516	KCNC2
ssc-miR-122	ENSSSCG00000039905	C1orf109
ssc-miR-122	ENSSSCG00000032781	SRSF12
ssc-miR-122	ENSSSCG00000011393	UBA7
ssc-miR-122	ENSSSCG00000035227	ESRP2
ssc-miR-122	ENSSSCG00000009169	SLC39A8
ssc-miR-122	ENSSSCG00000039677	CHRNA4
ssc-miR-122	ENSSSCG00000032923	PRND
ssc-miR-122	ENSSSCG00000032984	BEND7
ssc-miR-122	ENSSSCG00000037427	PTDSS2
ssc-miR-122	ENSSSCG00000017812	VPS53
ssc-miR-122	ENSSSCG00000038779	C5orf30
ssc-miR-122	ENSSSCG00000015363	AGR2
ssc-miR-122	ENSSSCG00000036665	ZNF394
ssc-miR-122	ENSSSCG00000006496	LMNA
ssc-miR-122	ENSSSCG00000033655	TUBB2B
ssc-miR-122	ENSSSCG00000039321	FAM222B
ssc-miR-122	ENSSSCG00000036521	TNFSF13
ssc-miR-122	ENSSSCG00000015610	SYT14
ssc-miR-122	ENSSSCG00000032752	ZBTB43
ssc-miR-122	ENSSSCG00000034070	ALPK3
ssc-miR-122	ENSSSCG00000015555	LAMC1
ssc-miR-122	ENSSSCG00000034087	TNFSF15
ssc-miR-122	ENSSSCG00000032686	RUNX3
ssc-miR-122	ENSSSCG00000029267	TIGIT
ssc-miR-122	ENSSSCG00000010877	HNRNPU
ssc-miR-122	ENSSSCG00000035082	PHF5A
ssc-miR-122	ENSSSCG00000032600	PNOC
ssc-miR-122	ENSSSCG00000011306	ZNF502
ssc-miR-122	ENSSSCG00000009535	EFNB2
ssc-miR-122	ENSSSCG00000032950	SLC25A34
ssc-miR-122	ENSSSCG00000038308	RANBP1
ssc-miR-122	ENSSSCG00000002774	RIPOR1
ssc-miR-122	ENSSSCG00000001994	TINF2
ssc-miR-122	ENSSSCG00000037140	SBK3
ssc-miR-122	ENSSSCG00000001823	UROC1
ssc-miR-122	ENSSSCG00000033176	SAP30L
ssc-miR-122	ENSSSCG00000035372	PSCA
ssc-miR-122	ENSSSCG00000033355	LGI3
ssc-miR-122	ENSSSCG00000003524	C1QA
ssc-miR-122	ENSSSCG00000006981	MICU3
ssc-miR-122	ENSSSCG00000013427	CIRBP
ssc-miR-122	ENSSSCG00000007206	RBCK1
ssc-miR-122	ENSSSCG00000040188	TNFSF12
ssc-miR-122	ENSSSCG00000004263	ZUFSP
ssc-miR-122	ENSSSCG00000036063	LPAR6
ssc-miR-122	ENSSSCG00000036824	AVPI1
ssc-miR-122	ENSSSCG00000031267	NIPAL2
ssc-miR-122	ENSSSCG00000037452	HTR2A
ssc-miR-122	ENSSSCG00000025780	HMGXB4
ssc-miR-122	ENSSSCG00000011033	VIM
ssc-miR-122	ENSSSCG00000037684	PDYN
ssc-miR-122	ENSSSCG00000014356	DNAJC18
ssc-miR-190b	ENSSSCG00000005992	SHAS2
ssc-miR-190b	ENSSSCG00000012019	TMPRSS15
ssc-miR-190b	ENSSSCG00000014983	MMP20
ssc-miR-190b	ENSSSCG00000014214	TRIM36
ssc-miR-190b	ENSSSCG00000010521	UBTD1
ssc-miR-190b	ENSSSCG00000029200	TRIM2
ssc-miR-190b	ENSSSCG00000010351	CCSER2
ssc-miR-190b	ENSSSCG00000002931	ZNF565
ssc-miR-190b	ENSSSCG00000016057	STAT1
ssc-miR-190b	ENSSSCG00000006340	UAP1
ssc-miR-190b	ENSSSCG00000039368	SLC35D2
ssc-miR-190b	ENSSSCG00000011049	DCLRE1C
ssc-miR-190b	ENSSSCG00000009157	TET2
ssc-miR-190b	ENSSSCG00000009956	GRK3
ssc-miR-190b	ENSSSCG00000027403	AASDH
ssc-miR-96-5p	ENSSSCG00000000094	SUN2
ssc-miR-96-5p	ENSSSCG00000000534	IPO8
ssc-miR-96-5p	ENSSSCG00000001885	C15orf39
ssc-miR-96-5p	ENSSSCG00000000965	NCAPH2
ssc-miR-96-5p	ENSSSCG00000001025	DSP
ssc-miR-96-5p	ENSSSCG00000002285	GPHN
ssc-miR-96-5p	ENSSSCG00000002690	GAN
ssc-miR-96-5p	ENSSSCG00000003267	MBOAT7
ssc-miR-96-5p	ENSSSCG00000004103	PCMT1
ssc-miR-96-5p	ENSSSCG00000005607	RALGPS1
ssc-miR-96-5p	ENSSSCG00000006307	RCSD1
ssc-miR-96-5p	ENSSSCG00000006160	STMN2
ssc-miR-96-5p	ENSSSCG00000004340	FHL5
ssc-miR-96-5p	ENSSSCG00000006088	SDC2
ssc-miR-96-5p	ENSSSCG00000006831	SORT1
ssc-miR-96-5p	ENSSSCG00000009862	RNFT2
ssc-miR-96-5p	ENSSSCG00000008560	DPYSL5
ssc-miR-96-5p	ENSSSCG00000012317	GSPT2
ssc-miR-96-5p	ENSSSCG00000012534	MORF4L2
ssc-miR-96-5p	ENSSSCG00000008307	SFXN5
ssc-miR-96-5p	ENSSSCG00000012658	RAB33A
ssc-miR-96-5p	ENSSSCG00000010532	LOXL4
ssc-miR-96-5p	ENSSSCG00000009477	EDNRB
ssc-miR-96-5p	ENSSSCG00000010923	UBE2T
ssc-miR-96-5p	ENSSSCG00000012855	SLC22A18
ssc-miR-96-5p	ENSSSCG00000010476	MYOF
ssc-miR-96-5p	ENSSSCG00000010122	CDC45
ssc-miR-96-5p	ENSSSCG00000011301	ZDHHC3
ssc-miR-96-5p	ENSSSCG00000012836	AP2A2
ssc-miR-96-5p	ENSSSCG00000028475	KPNA1
ssc-miR-96-5p	ENSSSCG00000017565	SPATA20
ssc-miR-96-5p	ENSSSCG00000013766	IL27RA
ssc-miR-96-5p	ENSSSCG00000014800	RNF121
ssc-miR-96-5p	ENSSSCG00000015595	ATF3
ssc-miR-96-5p	ENSSSCG00000016983	STC2
ssc-miR-96-5p	ENSSSCG00000011859	HEG1
ssc-miR-96-5p	ENSSSCG00000015741	CFAP221
ssc-miR-96-5p	ENSSSCG00000015320	CALCR
ssc-miR-96-5p	ENSSSCG00000015815	FGFR1
ssc-miR-96-5p	ENSSSCG00000015891	TBR1
ssc-miR-96-5p	ENSSSCG00000024396	NOVA1
ssc-miR-96-5p	ENSSSCG00000030467	PHC3
ssc-miR-96-5p	ENSSSCG00000022353	RAP1GDS1
ssc-miR-96-5p	ENSSSCG00000023498	HSPB6
ssc-miR-96-5p	ENSSSCG00000022312	RHPN2
ssc-miR-96-5p	ENSSSCG00000023460	HPCAL4
ssc-miR-96-5p	ENSSSCG00000005267	ANXA1
ssc-miR-96-5p	ENSSSCG00000027457	FBXO22
ssc-miR-96-5p	ENSSSCG00000027525	DHCR24
ssc-miR-96-5p	ENSSSCG00000024954	FGF1
ssc-miR-96-5p	ENSSSCG00000029539	RAB23
ssc-miR-96-5p	ENSSSCG00000003395	PIK3CD
ssc-miR-96-5p	ENSSSCG00000027139	FYTTD1
ssc-miR-96-5p	ENSSSCG00000016554	MEST
ssc-miR-96-5p	ENSSSCG00000038869	APLNR
ssc-miR-96-5p	ENSSSCG00000014214	TRIM36
ssc-miR-96-5p	ENSSSCG00000034197	EDEM1
ssc-miR-96-5p	ENSSSCG00000038305	TMEM185B
ssc-miR-96-5p	ENSSSCG00000040629	IL34
ssc-miR-96-5p	ENSSSCG00000036747	WAS
ssc-miR-96-5p	ENSSSCG00000013883	COLGALT1
ssc-miR-96-5p	ENSSSCG00000000500	RAB3IP
ssc-miR-96-5p	ENSSSCG00000039330	ANO8
ssc-miR-96-5p	ENSSSCG00000036482	ZSWIM7
ssc-miR-96-5p	ENSSSCG00000040720	SLC26A9
ssc-miR-96-5p	ENSSSCG00000007873	ABCC6
ssc-miR-96-5p	ENSSSCG00000032304	MAEA
ssc-miR-96-5p	ENSSSCG00000034173	GID8
ssc-miR-96-5p	ENSSSCG00000000080	GRAP2
ssc-miR-96-5p	ENSSSCG00000040288	ARNT2
ssc-miR-96-5p	ENSSSCG00000034495	SNTG1
ssc-miR-96-5p	ENSSSCG00000007373	GDAP1L1
ssc-miR-96-5p	ENSSSCG00000008340	ANTXR1
ssc-miR-96-5p	ENSSSCG00000010256	COL13A1
ssc-miR-96-5p	ENSSSCG00000029697	FAM120B
ssc-miR-96-5p	ENSSSCG00000038055	CORO1A
ssc-miR-96-5p	ENSSSCG00000033267	IL2
ssc-miR-96-5p	ENSSSCG00000011316	CCR9
ssc-miR-96-5p	ENSSSCG00000033149	DDX47
ssc-miR-96-5p	ENSSSCG00000034402	LRIT1
ssc-miR-96-5p	ENSSSCG00000040182	RHBDD2
ssc-miR-96-5p	ENSSSCG00000008496	EIF2AK2
ssc-miR-96-5p	ENSSSCG00000020858	KIF13A
ssc-miR-96-5p	ENSSSCG00000017259	PRKAR1A
ssc-miR-96-5p	ENSSSCG00000016857	DAB2
ssc-miR-96-5p	ENSSSCG00000016494	BRAF
ssc-miR-96-5p	ENSSSCG00000005316	TPM2
ssc-miR-96-5p	ENSSSCG00000031593	NUDT3
ssc-miR-96-5p	ENSSSCG00000032532	CHRM2
ssc-miR-96-5p	ENSSSCG00000035937	DPT
ssc-miR-96-5p	ENSSSCG00000028431	HSD17B4
ssc-miR-96-5p	ENSSSCG00000010681	SFXN4
ssc-miR-96-5p	ENSSSCG00000003555	HMGN2
ssc-miR-96-5p	ENSSSCG00000035923	JMJD6
ssc-miR-342	ENSSSCG00000000003	TTC38
ssc-miR-342	ENSSSCG00000028516	LARP4
ssc-miR-342	ENSSSCG00000000206	FAIM2
ssc-miR-342	ENSSSCG00000000403	BAZ2A
ssc-miR-342	ENSSSCG00000000736	TEAD4
ssc-miR-342	ENSSSCG00000000708	TNFRSF1A
ssc-miR-342	ENSSSCG00000001437	AGER
ssc-miR-342	ENSSSCG00000000916	LUM
ssc-miR-342	ENSSSCG00000001473	COL11A2
ssc-miR-342	ENSSSCG00000001582	MDGA1
ssc-miR-342	ENSSSCG00000002989	AKT2
ssc-miR-342	ENSSSCG00000003731	GAREM1
ssc-miR-342	ENSSSCG00000002706	ADAT1
ssc-miR-342	ENSSSCG00000002520	SLC25A29
ssc-miR-342	ENSSSCG00000003393	TMEM201
ssc-miR-342	ENSSSCG00000003485	RCC2
ssc-miR-342	ENSSSCG00000003549	LDLRAP1
ssc-miR-342	ENSSSCG00000003531	KDM1A
ssc-miR-342	ENSSSCG00000004980	THSD4
ssc-miR-342	ENSSSCG00000006140	CA2
ssc-miR-342	ENSSSCG00000003872	EPS15
ssc-miR-342	ENSSSCG00000006392	IGSF8
ssc-miR-342	ENSSSCG00000005301	FAM214B
ssc-miR-342	ENSSSCG00000022655	PTGES2
ssc-miR-342	ENSSSCG00000005749	BRD3
ssc-miR-342	ENSSSCG00000006482	MEF2D
ssc-miR-342	ENSSSCG00000006359	ADAMTS4
ssc-miR-342	ENSSSCG00000005343	RNF38
ssc-miR-342	ENSSSCG00000006001	ENPP2
ssc-miR-342	ENSSSCG00000006354	TOMM40L
ssc-miR-342	ENSSSCG00000023996	CASC4
ssc-miR-342	ENSSSCG00000003897	MOB3C
ssc-miR-342	ENSSSCG00000013507	MPND
ssc-miR-342	ENSSSCG00000009317	CDX2
ssc-miR-342	ENSSSCG00000010756	MGMT
ssc-miR-342	ENSSSCG00000012247	ATP6AP2
ssc-miR-342	ENSSSCG00000010465	TNKS2
ssc-miR-342	ENSSSCG00000035393	SAAL1
ssc-miR-342	ENSSSCG00000009177	DNAJB14
ssc-miR-342	ENSSSCG00000013117	GIF
ssc-miR-342	ENSSSCG00000008175	CHST10
ssc-miR-342	ENSSSCG00000008510	LTBP1
ssc-miR-342	ENSSSCG00000011846	SLC51A
ssc-miR-342	ENSSSCG00000008125	NCAPH
ssc-miR-342	ENSSSCG00000013585	EVI5L
ssc-miR-342	ENSSSCG00000012772	BCAP31
ssc-miR-342	ENSSSCG00000009940	ALKBH2
ssc-miR-342	ENSSSCG00000011313	LIMD1
ssc-miR-342	ENSSSCG00000009511	STK24
ssc-miR-342	ENSSSCG00000011765	USP13
ssc-miR-342	ENSSSCG00000009480	NDFIP2
ssc-miR-342	ENSSSCG00000007985	TMEM8A
ssc-miR-342	ENSSSCG00000011841	SENP5
ssc-miR-342	ENSSSCG00000035357	BCL2L1
ssc-miR-342	ENSSSCG00000009934	KCTD10
ssc-miR-342	ENSSSCG00000013238	SLC39A13
ssc-miR-342	ENSSSCG00000007168	PCED1A
ssc-miR-342	ENSSSCG00000012494	TIMM8A
ssc-miR-342	ENSSSCG00000009556	CUL4A
ssc-miR-342	ENSSSCG00000007248	ASXL1
ssc-miR-342	ENSSSCG00000012652	SASH3
ssc-miR-342	ENSSSCG00000009776	SBNO1
ssc-miR-342	ENSSSCG00000017515	TBKBP1
ssc-miR-342	ENSSSCG00000015279	GOLT1A
ssc-miR-342	ENSSSCG00000013919	HOMER3
ssc-miR-342	ENSSSCG00000015558	SMG7
ssc-miR-342	ENSSSCG00000015299	STEAP4
ssc-miR-342	ENSSSCG00000026744	ZDHHC20
ssc-miR-342	ENSSSCG00000015780	STOX2
ssc-miR-342	ENSSSCG00000011600	SLC6A6
ssc-miR-342	ENSSSCG00000015953	DLX1
ssc-miR-342	ENSSSCG00000017585	SAMD14
ssc-miR-342	ENSSSCG00000029228	ZNF276
ssc-miR-342	ENSSSCG00000017514	KPNB1
ssc-miR-342	ENSSSCG00000024108	SLC43A2
ssc-miR-342	ENSSSCG00000013829	SYDE1
ssc-miR-342	ENSSSCG00000025393	SUSD2
ssc-miR-342	ENSSSCG00000014800	RNF121
ssc-miR-342	ENSSSCG00000022780	UGCG
ssc-miR-342	ENSSSCG00000016101	CFLAR
ssc-miR-342	ENSSSCG00000017502	PGAP3
ssc-miR-342	ENSSSCG00000017260	WIPI1
ssc-miR-342	ENSSSCG00000014437	PPARGC1B
ssc-miR-342	ENSSSCG00000017810	FAM57A
ssc-miR-342	ENSSSCG00000015383	RAPGEF5
ssc-miR-342	ENSSSCG00000017604	HLF
ssc-miR-342	ENSSSCG00000017120	SLC6A19
ssc-miR-342	ENSSSCG00000015857	UGGT1
ssc-miR-342	ENSSSCG00000029145	POMGNT1
ssc-miR-342	ENSSSCG00000021060	RCBTB1
ssc-miR-342	ENSSSCG00000029637	KDM2A
ssc-miR-342	ENSSSCG00000014829	MRPL48
ssc-miR-342	ENSSSCG00000015586	RPS6KC1
ssc-miR-342	ENSSSCG00000013613	ELOF1
ssc-miR-342	ENSSSCG00000021934	OTUD5
ssc-miR-342	ENSSSCG00000025416	CAMKV
ssc-miR-342	ENSSSCG00000015474	PPFIA4
ssc-miR-342	ENSSSCG00000020717	FAM160A1
ssc-miR-342	ENSSSCG00000022226	FASLG
ssc-miR-342	ENSSSCG00000029061	BMP3
ssc-miR-342	ENSSSCG00000021991	NDUFV3
ssc-miR-342	ENSSSCG00000025423	KCNK5
ssc-miR-342	ENSSSCG00000029365	MSI1
ssc-miR-342	ENSSSCG00000021353	TMX4
ssc-miR-342	ENSSSCG00000024027	PAFAH1B2
ssc-miR-342	ENSSSCG00000010452	IFIT1
ssc-miR-342	ENSSSCG00000036758	HSPA12A
ssc-miR-342	ENSSSCG00000023409	TIA1
ssc-miR-342	ENSSSCG00000010908	PTPRC
ssc-miR-342	ENSSSCG00000024001	PLXNA1
ssc-miR-342	ENSSSCG00000008496	EIF2AK2
ssc-miR-342	ENSSSCG00000012150	REPS2
ssc-miR-342	ENSSSCG00000028790	ANKRD16
ssc-miR-342	ENSSSCG00000024134	MGLL
ssc-miR-342	ENSSSCG00000022982	VPS50
ssc-miR-342	ENSSSCG00000025838	AP1M2
ssc-miR-342	ENSSSCG00000029539	RAB23
ssc-miR-342	ENSSSCG00000012604	LAMP2
ssc-miR-342	ENSSSCG00000027941	LSAMP
ssc-miR-342	ENSSSCG00000024384	DCAF12
ssc-miR-342	ENSSSCG00000022370	TNFSF9
ssc-miR-342	ENSSSCG00000025486	MDH2
ssc-miR-342	ENSSSCG00000007043	GPCPD1
ssc-miR-342	ENSSSCG00000029666	HOXA13
ssc-miR-342	ENSSSCG00000022490	GPR83
ssc-miR-342	ENSSSCG00000023788	TBC1D30
ssc-miR-342	ENSSSCG00000011125	GATA3
ssc-miR-342	ENSSSCG00000007754	ITGAX
ssc-miR-342	ENSSSCG00000002457	ITPK1
ssc-miR-342	ENSSSCG00000016033	GULP1
ssc-miR-342	ENSSSCG00000040513	AQP3
ssc-miR-342	ENSSSCG00000013880	UNC13A
ssc-miR-342	ENSSSCG00000014274	PDLIM4
ssc-miR-342	ENSSSCG00000039905	C1orf109
ssc-miR-342	ENSSSCG00000013490	PIP5K1C
ssc-miR-342	ENSSSCG00000040286	CYLD
ssc-miR-342	ENSSSCG00000036610	ARMC8
ssc-miR-342	ENSSSCG00000037910	DUSP6
ssc-miR-342	ENSSSCG00000032029	PPP2R3B
ssc-miR-342	ENSSSCG00000012318	MAGED1
ssc-miR-342	ENSSSCG00000000299	TESPA1
ssc-miR-342	ENSSSCG00000038401	TRAM2
ssc-miR-342	ENSSSCG00000006703	PRKAB2
ssc-miR-342	ENSSSCG00000037647	TFDP2
ssc-miR-342	ENSSSCG00000008518	SLC30A6
ssc-miR-342	ENSSSCG00000029264	PKMYT1
ssc-miR-342	ENSSSCG00000031216	HS3ST6
ssc-miR-342	ENSSSCG00000015013	RDX
ssc-miR-342	ENSSSCG00000022790	SNX2
ssc-miR-342	ENSSSCG00000033367	PLEKHA2
ssc-miR-342	ENSSSCG00000032365	GPR87
ssc-miR-342	ENSSSCG00000011493	ATXN7
ssc-miR-342	ENSSSCG00000008467	EML4
ssc-miR-342	ENSSSCG00000011620	RUVBL1
ssc-miR-342	ENSSSCG00000023297	SCRN3
ssc-miR-342	ENSSSCG00000014376	HARS2
ssc-miR-342	ENSSSCG00000009551	ARHGEF7
ssc-miR-342	ENSSSCG00000040904	CLDN1
ssc-miR-342	ENSSSCG00000039568	SNAI2
ssc-miR-342	ENSSSCG00000033626	SREBF1
ssc-miR-342	ENSSSCG00000033836	SHKBP1
ssc-miR-342	ENSSSCG00000032947	SRRM1
ssc-miR-342	ENSSSCG00000040648	CCL11
ssc-miR-342	ENSSSCG00000040359	GOLGA7B
ssc-miR-342	ENSSSCG00000015701	MGAT5
ssc-miR-342	ENSSSCG00000013627	PRKCSH
ssc-miR-342	ENSSSCG00000028504	RFC2
ssc-miR-342	ENSSSCG00000037835	TRIM7
ssc-miR-342	ENSSSCG00000040486	BIRC5
ssc-miR-342	ENSSSCG00000017504	CDK12
ssc-miR-342	ENSSSCG00000038523	KLK10
ssc-miR-342	ENSSSCG00000016672	ADCYAP1R1
ssc-miR-342	ENSSSCG00000040425	YRDC
ssc-miR-342	ENSSSCG00000034192	GNAO1
ssc-miR-342	ENSSSCG00000011085	MLLT10
ssc-miR-342	ENSSSCG00000015363	AGR2
ssc-miR-342	ENSSSCG00000033993	PLCXD3
ssc-miR-342	ENSSSCG00000000110	PLA2G6
ssc-miR-342	ENSSSCG00000039909	ICAM2
ssc-miR-342	ENSSSCG00000033383	AVPR1A
ssc-miR-342	ENSSSCG00000032490	LEAP2
ssc-miR-342	ENSSSCG00000040181	ELL
ssc-miR-342	ENSSSCG00000033324	SPATA2
ssc-miR-342	ENSSSCG00000036742	KLF15
ssc-miR-342	ENSSSCG00000035238	ELOVL1
ssc-miR-342	ENSSSCG00000031337	SNX18
ssc-miR-342	ENSSSCG00000005180	BNC2
ssc-miR-342	ENSSSCG00000008574	KIF3C
ssc-miR-342	ENSSSCG00000036488	KLF3
ssc-miR-342	ENSSSCG00000010283	SPOCK2
ssc-miR-342	ENSSSCG00000035971	DUSP2
ssc-miR-342	ENSSSCG00000033120	PALM2
ssc-miR-342	ENSSSCG00000032478	MLLT6
ssc-miR-342	ENSSSCG00000021620	STIP1
ssc-miR-342	ENSSSCG00000024152	ETV6
ssc-miR-342	ENSSSCG00000008413	GPR75
ssc-miR-342	ENSSSCG00000007866	TMC7
ssc-miR-342	ENSSSCG00000015328	SGCE
ssc-miR-342	ENSSSCG00000040449	ABHD12
ssc-miR-342	ENSSSCG00000001024	RIOK1
ssc-miR-342	ENSSSCG00000005946	WISP1
ssc-miR-342	ENSSSCG00000005955	EFR3A
ssc-miR-342	ENSSSCG00000035676	G3BP1
ssc-miR-342	ENSSSCG00000036339	FAM126B
ssc-miR-342	ENSSSCG00000002495	SYNE3
ssc-miR-342	ENSSSCG00000040163	QSOX2
ssc-miR-342	ENSSSCG00000000712	VWF
ssc-miR-342	ENSSSCG00000039882	HTRA2
ssc-miR-342	ENSSSCG00000040912	SNX6
ssc-miR-342	ENSSSCG00000033812	CRK
ssc-miR-342	ENSSSCG00000038724	C3orf70
ssc-miR-342	ENSSSCG00000036455	ERCC1
ssc-miR-342	ENSSSCG00000001549	FKBP5
ssc-miR-342	ENSSSCG00000037880	NSMF
ssc-miR-342	ENSSSCG00000029094	PIK3R4
ssc-miR-342	ENSSSCG00000035341	C6orf89
ssc-miR-342	ENSSSCG00000033657	GREM1
ssc-miR-342	ENSSSCG00000034373	TNRC6C
ssc-miR-342	ENSSSCG00000009973	RHBDD3
ssc-miR-342	ENSSSCG00000035873	C12orf49
ssc-miR-342	ENSSSCG00000031461	ZKSCAN1
ssc-miR-342	ENSSSCG00000034708	PITX2
ssc-miR-342	ENSSSCG00000009916	ACADS
ssc-miR-342	ENSSSCG00000037263	SIAH1
ssc-miR-342	ENSSSCG00000031423	UPK3A
ssc-miR-342	ENSSSCG00000009535	EFNB2
ssc-miR-342	ENSSSCG00000003150	NUCB1
ssc-miR-342	ENSSSCG00000038839	TTC36
ssc-miR-342	ENSSSCG00000034714	OTULIN
ssc-miR-342	ENSSSCG00000005303	PIGO
ssc-miR-342	ENSSSCG00000013022	PYGM
ssc-miR-342	ENSSSCG00000005247	TJP2
ssc-miR-342	ENSSSCG00000034285	RAG2
ssc-miR-342	ENSSSCG00000002502	ATG2B
ssc-miR-342	ENSSSCG00000028995	TLE2
ssc-miR-342	ENSSSCG00000006936	ODF2L
ssc-miR-342	ENSSSCG00000033355	LGI3
ssc-miR-342	ENSSSCG00000037264	RAB31
ssc-miR-342	ENSSSCG00000009805	HPD
ssc-miR-342	ENSSSCG00000030174	AP3S2
ssc-miR-342	ENSSSCG00000016682	PLEKHA8
ssc-miR-342	ENSSSCG00000017403	STAT3
ssc-miR-342	ENSSSCG00000040859	LLGL1
ssc-miR-342	ENSSSCG00000011884	HCLS1
ssc-miR-342	ENSSSCG00000032645	CHIC2
ssc-miR-342	ENSSSCG00000036387	FAM173B
ssc-miR-342	ENSSSCG00000010338	DYDC1
ssc-miR-342	ENSSSCG00000029375	ZNF205
ssc-miR-342	ENSSSCG00000004565	CA12
ssc-miR-342	ENSSSCG00000039010	WNT7A
ssc-miR-342	ENSSSCG00000040184	LMO7
ssc-miR-342	ENSSSCG00000016853	RICTOR
ssc-miR-342	ENSSSCG00000040967	NACC2
ssc-miR-342	ENSSSCG00000000789	CNTN1
ssc-miR-342	ENSSSCG00000036520	EFNA5
ssc-miR-342	ENSSSCG00000006002	NOV
ssc-miR-342	ENSSSCG00000036940	TCF15
ssc-miR-342	ENSSSCG00000033196	MYORG
ssc-miR-342	ENSSSCG00000008576	DTNB
ssc-miR-124a	ENSSSCG00000000169	POLR3B
ssc-miR-124a	ENSSSCG00000000411	NAB2
ssc-miR-124a	ENSSSCG00000000612	ATF7IP
ssc-miR-124a	ENSSSCG00000001486	LRRC1
ssc-miR-124a	ENSSSCG00000001518	ITPR3
ssc-miR-124a	ENSSSCG00000003183	RRAS
ssc-miR-124a	ENSSSCG00000002295	VTI1B
ssc-miR-124a	ENSSSCG00000003891	CYP4A24
ssc-miR-124a	ENSSSCG00000005943	ST3GAL1
ssc-miR-124a	ENSSSCG00000005303	PIGO
ssc-miR-124a	ENSSSCG00000006539	SHC1
ssc-miR-124a	ENSSSCG00000005252	PTAR1
ssc-miR-124a	ENSSSCG00000006701	CHD1L
ssc-miR-124a	ENSSSCG00000004929	PARP16
ssc-miR-124a	ENSSSCG00000005056	DLGAP5
ssc-miR-124a	ENSSSCG00000008631	PQLC3
ssc-miR-124a	ENSSSCG00000008678	TMEM129
ssc-miR-124a	ENSSSCG00000011973	COL8A1
ssc-miR-124a	ENSSSCG00000011598	FGD5
ssc-miR-124a	ENSSSCG00000012347	ALAS2
ssc-miR-124a	ENSSSCG00000007373	GDAP1L1
ssc-miR-124a	ENSSSCG00000011915	GRAMD1C
ssc-miR-124a	ENSSSCG00000010555	HIF1AN
ssc-miR-124a	ENSSSCG00000010798	GGA2
ssc-miR-124a	ENSSSCG00000011511	FRMD4B
ssc-miR-124a	ENSSSCG00000013145	DTX4
ssc-miR-124a	ENSSSCG00000009881	OAS2
ssc-miR-124a	ENSSSCG00000010330	PPIF
ssc-miR-124a	ENSSSCG00000010613	ITPRIP
ssc-miR-124a	ENSSSCG00000009400	RCBTB2
ssc-miR-124a	ENSSSCG00000010723	ACADSB
ssc-miR-124a	ENSSSCG00000012992	FRMD8
ssc-miR-124a	ENSSSCG00000007142	PANK2
ssc-miR-124a	ENSSSCG00000012652	SASH3
ssc-miR-124a	ENSSSCG00000017515	TBKBP1
ssc-miR-124a	ENSSSCG00000014247	ALDH7A1
ssc-miR-124a	ENSSSCG00000028672	GCKR
ssc-miR-124a	ENSSSCG00000023306	ELMO2
ssc-miR-124a	ENSSSCG00000017885	SMTNL2
ssc-miR-124a	ENSSSCG00000023204	AXIN1
ssc-miR-124a	ENSSSCG00000017005	KCNMB1
ssc-miR-124a	ENSSSCG00000017978	ALOX15B
ssc-miR-124a	ENSSSCG00000016703	HOXA5
ssc-miR-124a	ENSSSCG00000013745	FARSA
ssc-miR-124a	ENSSSCG00000023842	TRAT1
ssc-miR-124a	ENSSSCG00000016614	PTPRZ1
ssc-miR-124a	ENSSSCG00000015712	DDX18
ssc-miR-124a	ENSSSCG00000025049	CYBRD1
ssc-miR-124a	ENSSSCG00000023619	SLC12A9
ssc-miR-124a	ENSSSCG00000027443	MRAS
ssc-miR-124a	ENSSSCG00000010589	SFXN2
ssc-miR-124a	ENSSSCG00000030016	PDE9A
ssc-miR-124a	ENSSSCG00000033144	YTHDF3
ssc-miR-124a	ENSSSCG00000008105	ANAPC1
ssc-miR-124a	ENSSSCG00000034864	CHEK2
ssc-miR-124a	ENSSSCG00000004049	ACAT2
ssc-miR-124a	ENSSSCG00000025139	ZNF507
ssc-miR-124a	ENSSSCG00000010607	COL17A1
ssc-miR-124a	ENSSSCG00000039024	SPSB3
ssc-miR-124a	ENSSSCG00000007252	DNMT3B
ssc-miR-124a	ENSSSCG00000033295	EIF2S1
ssc-miR-124a	ENSSSCG00000034329	NAT14
ssc-miR-124a	ENSSSCG00000014852	ARRB1
ssc-miR-124a	ENSSSCG00000014960	AMOTL1
ssc-miR-124a	ENSSSCG00000011493	ATXN7
ssc-miR-124a	ENSSSCG00000032629	ADM5
ssc-miR-124a	ENSSSCG00000027057	SYVN1
ssc-miR-124a	ENSSSCG00000032110	GTF3C5
ssc-miR-124a	ENSSSCG00000034980	IRF8
ssc-miR-124a	ENSSSCG00000035839	TOP3A
ssc-miR-124a	ENSSSCG00000035940	SPSB1
ssc-miR-124a	ENSSSCG00000039267	ATP6V0B
ssc-miR-124a	ENSSSCG00000007709	TBL2
ssc-miR-124a	ENSSSCG00000036938	CTDSP1
ssc-miR-124a	ENSSSCG00000012825	IKBKG
ssc-miR-124a	ENSSSCG00000032428	ARSA
ssc-miR-124a	ENSSSCG00000011563	FANCD2
ssc-miR-124a	ENSSSCG00000004899	KIAA1468
ssc-miR-124a	ENSSSCG00000039333	RFX6
ssc-miR-124a	ENSSSCG00000040912	SNX6
ssc-miR-124a	ENSSSCG00000040178	E2F3
ssc-miR-124a	ENSSSCG00000035105	DUSP13
ssc-miR-124a	ENSSSCG00000013495	ZFR2
ssc-miR-124a	ENSSSCG00000034328	SP7
ssc-miR-124a	ENSSSCG00000013296	SLC1A2
ssc-miR-124a	ENSSSCG00000039976	IL26
ssc-miR-124a	ENSSSCG00000033544	NTF3
ssc-miR-124a	ENSSSCG00000000732	CRACR2A
ssc-miR-124a	ENSSSCG00000034156	GTF2F2
ssc-miR-124a	ENSSSCG00000009120	ZGRF1
ssc-miR-124a	ENSSSCG00000001045	ELOVL2
ssc-miR-124a	ENSSSCG00000024872	CPT1C
ssc-miR-124a	ENSSSCG00000024361	TFB1M
ssc-miR-124a	ENSSSCG00000013022	PYGM
ssc-miR-124a	ENSSSCG00000036326	LATS2
ssc-miR-124a	ENSSSCG00000035867	GFOD1
ssc-miR-124a	ENSSSCG00000031917	KCNS2
ssc-miR-124a	ENSSSCG00000033156	CMTR2
ssc-miR-124a	ENSSSCG00000035420	HES4
ssc-miR-124a	ENSSSCG00000023674	SON
ssc-miR-124a	ENSSSCG00000040383	MFAP1
ssc-miR-124a	ENSSSCG00000009047	SMARCA5
ssc-miR-124a	ENSSSCG00000038768	GPR37L1
ssc-miR-124a	ENSSSCG00000036676	MAIP1
ssc-miR-183	ENSSSCG00000000003	TTC38
ssc-miR-183	ENSSSCG00000000487	SLC35E3
ssc-miR-183	ENSSSCG00000000252	KRT8
ssc-miR-183	ENSSSCG00000000717	KCNA6
ssc-miR-183	ENSSSCG00000000573	KCNJ8
ssc-miR-183	ENSSSCG00000001731	CENPQ
ssc-miR-183	ENSSSCG00000001459	HLA-DOB
ssc-miR-183	ENSSSCG00000000896	NTN4
ssc-miR-183	ENSSSCG00000001880	SIN3A
ssc-miR-183	ENSSSCG00000003498	UBXN10
ssc-miR-183	ENSSSCG00000003589	SRSF4
ssc-miR-183	ENSSSCG00000002366	NPC2
ssc-miR-183	ENSSSCG00000002764	SMPD3
ssc-miR-183	ENSSSCG00000003135	KCNJ14
ssc-miR-183	ENSSSCG00000003576	GPR3
ssc-miR-183	ENSSSCG00000004058	EZR
ssc-miR-183	ENSSSCG00000004672	GATM
ssc-miR-183	ENSSSCG00000005773	RBFA
ssc-miR-183	ENSSSCG00000003891	CYP4A24
ssc-miR-183	ENSSSCG00000006452	CD1D
ssc-miR-183	ENSSSCG00000003833	DAB1
ssc-miR-183	ENSSSCG00000004012	THBS2
ssc-miR-183	ENSSSCG00000004577	ICE2
ssc-miR-183	ENSSSCG00000006219	MTFR1
ssc-miR-183	ENSSSCG00000006736	CD2
ssc-miR-183	ENSSSCG00000011026	ARHGAP12
ssc-miR-183	ENSSSCG00000011874	PARP14
ssc-miR-183	ENSSSCG00000035622	UBE2D3
ssc-miR-183	ENSSSCG00000037236	RPSA
ssc-miR-183	ENSSSCG00000012657	AIFM1
ssc-miR-183	ENSSSCG00000010894	TP53BP2
ssc-miR-183	ENSSSCG00000011889	GSK3B
ssc-miR-183	ENSSSCG00000010512	SLIT1
ssc-miR-183	ENSSSCG00000007285	GGT7
ssc-miR-183	ENSSSCG00000008175	CHST10
ssc-miR-183	ENSSSCG00000011720	MBNL1
ssc-miR-183	ENSSSCG00000009693	XKR6
ssc-miR-183	ENSSSCG00000036952	GTPBP8
ssc-miR-183	ENSSSCG00000009940	ALKBH2
ssc-miR-183	ENSSSCG00000013301	ELF5
ssc-miR-183	ENSSSCG00000012027	ADAMTS5
ssc-miR-183	ENSSSCG00000011825	ATP13A3
ssc-miR-183	ENSSSCG00000007979	LUC7L
ssc-miR-183	ENSSSCG00000010990	NOL6
ssc-miR-183	ENSSSCG00000009106	PDE5A
ssc-miR-183	ENSSSCG00000009794	MLXIP
ssc-miR-183	ENSSSCG00000013467	SGTA
ssc-miR-183	ENSSSCG00000012474	DIAPH2
ssc-miR-183	ENSSSCG00000022011	NMI
ssc-miR-183	ENSSSCG00000015796	PDLIM3
ssc-miR-183	ENSSSCG00000014009	CNOT6
ssc-miR-183	ENSSSCG00000028509	RBM8A
ssc-miR-183	ENSSSCG00000015074	SIDT2
ssc-miR-183	ENSSSCG00000014286	SOWAHA
ssc-miR-183	ENSSSCG00000021232	SYNC
ssc-miR-183	ENSSSCG00000010108	KLHL22
ssc-miR-183	ENSSSCG00000023759	WDR13
ssc-miR-183	ENSSSCG00000029145	POMGNT1
ssc-miR-183	ENSSSCG00000014239	CEP120
ssc-miR-183	ENSSSCG00000030396	SETD7
ssc-miR-183	ENSSSCG00000015001	SLC35F2
ssc-miR-183	ENSSSCG00000023235	MAN1C1
ssc-miR-183	ENSSSCG00000027738	LRRFIP2
ssc-miR-183	ENSSSCG00000026224	ARHGAP31
ssc-miR-183	ENSSSCG00000025434	CGA
ssc-miR-183	ENSSSCG00000021634	PPP1R8
ssc-miR-183	ENSSSCG00000020912	HECTD2
ssc-miR-183	ENSSSCG00000030289	PTPN11
ssc-miR-183	ENSSSCG00000026146	GALNT5
ssc-miR-183	ENSSSCG00000028310	DR1
ssc-miR-183	ENSSSCG00000025924	IGFBP5
ssc-miR-183	ENSSSCG00000028322	BTG2
ssc-miR-183	ENSSSCG00000029593	FOXN2
ssc-miR-183	ENSSSCG00000021573	KCNJ5
ssc-miR-183	ENSSSCG00000023973	NOC2L
ssc-miR-183	ENSSSCG00000023848	C8orf46
ssc-miR-183	ENSSSCG00000023775	TFB2M
ssc-miR-183	ENSSSCG00000030497	YAE1D1
ssc-miR-183	ENSSSCG00000022569	GRIA1
ssc-miR-183	ENSSSCG00000025298	TWISTNB
ssc-miR-183	ENSSSCG00000013655	ICAM1
ssc-miR-183	ENSSSCG00000037190	TAGLN3
ssc-miR-183	ENSSSCG00000035667	KBTBD13
ssc-miR-183	ENSSSCG00000009528	TPP2
ssc-miR-183	ENSSSCG00000031707	CTDSP2
ssc-miR-183	ENSSSCG00000033332	PSMA7
ssc-miR-183	ENSSSCG00000015144	GRAMD1B
ssc-miR-183	ENSSSCG00000014274	PDLIM4
ssc-miR-183	ENSSSCG00000000625	LRP6
ssc-miR-183	ENSSSCG00000024067	KRT23
ssc-miR-183	ENSSSCG00000021343	ZEB2
ssc-miR-183	ENSSSCG00000034954	C5orf24
ssc-miR-183	ENSSSCG00000011949	CEP97
ssc-miR-183	ENSSSCG00000008909	CLOCK
ssc-miR-183	ENSSSCG00000033392	SCML4
ssc-miR-183	ENSSSCG00000033301	THAP7
ssc-miR-183	ENSSSCG00000011212	RARB
ssc-miR-183	ENSSSCG00000014128	CKMT2
ssc-miR-183	ENSSSCG00000032803	CYP2S1
ssc-miR-183	ENSSSCG00000001912	PML
ssc-miR-183	ENSSSCG00000015273	ATP2B4
ssc-miR-183	ENSSSCG00000010822	BPNT1
ssc-miR-183	ENSSSCG00000038156	TMED7
ssc-miR-183	ENSSSCG00000031556	TCEAL7
ssc-miR-183	ENSSSCG00000033020	SLA2
ssc-miR-183	ENSSSCG00000010627	PDCD4
ssc-miR-183	ENSSSCG00000011361	SLC26A6
ssc-miR-183	ENSSSCG00000033708	REPIN1
ssc-miR-183	ENSSSCG00000015045	NCAM1
ssc-miR-183	ENSSSCG00000008456	PLEKHH2
ssc-miR-183	ENSSSCG00000032562	TMC6
ssc-miR-183	ENSSSCG00000038994	CLIC4
ssc-miR-183	ENSSSCG00000035719	HAUS2
ssc-miR-183	ENSSSCG00000037746	NHLRC3
ssc-miR-183	ENSSSCG00000038727	GDNF
ssc-miR-183	ENSSSCG00000035134	MRPS7
ssc-miR-183	ENSSSCG00000038149	KCNE4
ssc-miR-183	ENSSSCG00000031477	GLOD5
ssc-miR-183	ENSSSCG00000007451	SLC2A10
ssc-miR-183	ENSSSCG00000001527	C6orf106
ssc-miR-183	ENSSSCG00000020899	CDC16
ssc-miR-183	ENSSSCG00000008098	POLR1B
ssc-miR-183	ENSSSCG00000013241	NR1H3
ssc-miR-183	ENSSSCG00000031115	CD70
ssc-miR-183	ENSSSCG00000036553	SAMD12
ssc-miR-183	ENSSSCG00000033015	B3GNT7
ssc-miR-183	ENSSSCG00000011278	TRAK1
ssc-miR-183	ENSSSCG00000004479	FILIP1
ssc-miR-183	ENSSSCG00000012604	LAMP2
ssc-miR-183	ENSSSCG00000015135	SORL1
ssc-miR-183	ENSSSCG00000008493	CEBPZ
ssc-miR-183	ENSSSCG00000032481	DPM2
ssc-miR-183	ENSSSCG00000011163	DIP2C
ssc-miR-183	ENSSSCG00000015499	RABGAP1L
ssc-miR-183	ENSSSCG00000017371	TMEM101
ssc-miR-183	ENSSSCG00000014994	PDGFD
ssc-miR-183	ENSSSCG00000017991	PIK3R5
ssc-miR-183	ENSSSCG00000037556	COG5
ssc-miR-183	ENSSSCG00000012307	CCNB3
ssc-miR-183	ENSSSCG00000039549	PLEKHF2
ssc-miR-183	ENSSSCG00000006038	ZFPM2
ssc-miR-183	ENSSSCG00000023727	TRIM37
ssc-miR-183	ENSSSCG00000031159	BEND3
ssc-miR-183	ENSSSCG00000040465	KLRK1
ssc-miR-183	ENSSSCG00000040452	TMEM241
ssc-miR-183	ENSSSCG00000036933	NR1D1
ssc-miR-183	ENSSSCG00000029458	SLC16A2
ssc-miR-183	ENSSSCG00000038001	RBKS
ssc-miR-183	ENSSSCG00000027652	KLHL15
ssc-miR-183	ENSSSCG00000016511	TTC26
ssc-miR-183	ENSSSCG00000036094	HRASLS
ssc-miR-183	ENSSSCG00000026697	UHRF1BP1L
ssc-miR-183	ENSSSCG00000022140	TMPRSS11E
ssc-miR-183	ENSSSCG00000004558	CSNK1G1
ssc-miR-183	ENSSSCG00000036639	STOM
ssc-miR-183	ENSSSCG00000016553	COPG2
ssc-miR-183	ENSSSCG00000038181	CCNT1
ssc-miR-183	ENSSSCG00000033558	GABRB2
ssc-miR-183	ENSSSCG00000034984	PSMB4
ssc-miR-183	ENSSSCG00000013235	MADD
ssc-miR-183	ENSSSCG00000011197	OXNAD1
ssc-miR-183	ENSSSCG00000033674	PRKCB
ssc-miR-490	ENSSSCG00000000003	TTC38
ssc-miR-490	ENSSSCG00000000158	RTCB
ssc-miR-490	ENSSSCG00000000690	MLF2
ssc-miR-490	ENSSSCG00000000695	IFFO1
ssc-miR-490	ENSSSCG00000024259	PPP1R11
ssc-miR-490	ENSSSCG00000001511	PHF1
ssc-miR-490	ENSSSCG00000001506	RGL2
ssc-miR-490	ENSSSCG00000001875	SNX33
ssc-miR-490	ENSSSCG00000003509	SH2D5
ssc-miR-490	ENSSSCG00000002730	CALB2
ssc-miR-490	ENSSSCG00000002357	ALDH6A1
ssc-miR-490	ENSSSCG00000002808	ZNF319
ssc-miR-490	ENSSSCG00000003414	ANGPTL7
ssc-miR-490	ENSSSCG00000004827	GABRA5
ssc-miR-490	ENSSSCG00000004951	AAGAB
ssc-miR-490	ENSSSCG00000006135	CPNE3
ssc-miR-490	ENSSSCG00000005662	SPOUT1
ssc-miR-490	ENSSSCG00000004653	SECISBP2L
ssc-miR-490	ENSSSCG00000005994	SNTB1
ssc-miR-490	ENSSSCG00000004750	OIP5
ssc-miR-490	ENSSSCG00000004577	ICE2
ssc-miR-490	ENSSSCG00000010431	A1CF
ssc-miR-490	ENSSSCG00000011684	U2SURP
ssc-miR-490	ENSSSCG00000011353	PFKFB4
ssc-miR-490	ENSSSCG00000012484	SYTL4
ssc-miR-490	ENSSSCG00000013001	MRPL49
ssc-miR-490	ENSSSCG00000008758	SLC34A2
ssc-miR-490	ENSSSCG00000032622	PPP3CC
ssc-miR-490	ENSSSCG00000012481	TSPAN6
ssc-miR-490	ENSSSCG00000010465	TNKS2
ssc-miR-490	ENSSSCG00000010680	FAM45A
ssc-miR-490	ENSSSCG00000008618	MYCN
ssc-miR-490	ENSSSCG00000009739	NOC4L
ssc-miR-490	ENSSSCG00000007955	CLUAP1
ssc-miR-490	ENSSSCG00000010548	CHUK
ssc-miR-490	ENSSSCG00000010797	EARS2
ssc-miR-490	ENSSSCG00000007576	FOXK1
ssc-miR-490	ENSSSCG00000012847	TALDO1
ssc-miR-490	ENSSSCG00000010603	NEURL1
ssc-miR-490	ENSSSCG00000011622	KBTBD12
ssc-miR-490	ENSSSCG00000012540	SLC25A53
ssc-miR-490	ENSSSCG00000013316	WT1
ssc-miR-490	ENSSSCG00000007187	NSFL1C
ssc-miR-490	ENSSSCG00000009670	ESCO2
ssc-miR-490	ENSSSCG00000010683	GRK5
ssc-miR-490	ENSSSCG00000036310	RFXANK
ssc-miR-490	ENSSSCG00000017713	PEX12
ssc-miR-490	ENSSSCG00000017583	SGCA
ssc-miR-490	ENSSSCG00000021007	MRPL19
ssc-miR-490	ENSSSCG00000001484	TINAG
ssc-miR-490	ENSSSCG00000016686	PRR15
ssc-miR-490	ENSSSCG00000024346	SLC7A3
ssc-miR-490	ENSSSCG00000029573	NASP
ssc-miR-490	ENSSSCG00000016290	EFHD1
ssc-miR-490	ENSSSCG00000017385	PSME3
ssc-miR-490	ENSSSCG00000022208	TNFRSF1B
ssc-miR-490	ENSSSCG00000008176	LONRF2
ssc-miR-490	ENSSSCG00000029035	ZNF558
ssc-miR-490	ENSSSCG00000026113	ZBTB20
ssc-miR-490	ENSSSCG00000014570	NRIP3
ssc-miR-490	ENSSSCG00000013884	MAP1S
ssc-miR-490	ENSSSCG00000028672	GCKR
ssc-miR-490	ENSSSCG00000015237	FLI1
ssc-miR-490	ENSSSCG00000016533	STRA8
ssc-miR-490	ENSSSCG00000027389	HERPUD2
ssc-miR-490	ENSSSCG00000017380	ARL4D
ssc-miR-490	ENSSSCG00000017914	GLTPD2
ssc-miR-490	ENSSSCG00000021514	OCLN
ssc-miR-490	ENSSSCG00000029790	PCYOX1
ssc-miR-490	ENSSSCG00000014019	MAML1
ssc-miR-490	ENSSSCG00000017797	SLC6A4
ssc-miR-490	ENSSSCG00000017068	FAXDC2
ssc-miR-490	ENSSSCG00000016208	ZFAND2B
ssc-miR-490	ENSSSCG00000025293	HLTF
ssc-miR-490	ENSSSCG00000016938	IPO11
ssc-miR-490	ENSSSCG00000013726	TNPO2
ssc-miR-490	ENSSSCG00000015474	PPFIA4
ssc-miR-490	ENSSSCG00000016900	ESM1
ssc-miR-490	ENSSSCG00000022676	OPHN1
ssc-miR-490	ENSSSCG00000011806	MASP1
ssc-miR-490	ENSSSCG00000024771	TICAM1
ssc-miR-490	ENSSSCG00000021132	PLD5
ssc-miR-490	ENSSSCG00000021944	RAC2
ssc-miR-490	ENSSSCG00000026754	ATCAY
ssc-miR-490	ENSSSCG00000013868	F2RL3
ssc-miR-490	ENSSSCG00000029708	SLC25A38
ssc-miR-490	ENSSSCG00000028015	GAL3ST3
ssc-miR-490	ENSSSCG00000022175	MYH15
ssc-miR-490	ENSSSCG00000024300	TMEM254
ssc-miR-490	ENSSSCG00000027051	EMC7
ssc-miR-490	ENSSSCG00000013008	CDCA5
ssc-miR-490	ENSSSCG00000010351	CCSER2
ssc-miR-490	ENSSSCG00000025980	CHMP4C
ssc-miR-490	ENSSSCG00000001537	ZNF76
ssc-miR-490	ENSSSCG00000003481	PADI1
ssc-miR-490	ENSSSCG00000030921	APOA1
ssc-miR-490	ENSSSCG00000017307	MYL4
ssc-miR-490	ENSSSCG00000001382	DDR1
ssc-miR-490	ENSSSCG00000033251	TREM1
ssc-miR-490	ENSSSCG00000034406	MRPL58
ssc-miR-490	ENSSSCG00000012300	FOXP3
ssc-miR-490	ENSSSCG00000031707	CTDSP2
ssc-miR-490	ENSSSCG00000011546	MTMR14
ssc-miR-490	ENSSSCG00000017505	MED1
ssc-miR-490	ENSSSCG00000005671	CRAT
ssc-miR-490	ENSSSCG00000031771	TSHR
ssc-miR-490	ENSSSCG00000035434	SEC61G
ssc-miR-490	ENSSSCG00000011389	AMIGO3
ssc-miR-490	ENSSSCG00000034101	D2HGDH
ssc-miR-490	ENSSSCG00000036898	NIPA2
ssc-miR-490	ENSSSCG00000040411	CCDC69
ssc-miR-490	ENSSSCG00000003919	MUTYH
ssc-miR-490	ENSSSCG00000039516	LRRC47
ssc-miR-490	ENSSSCG00000000499	BEST3
ssc-miR-490	ENSSSCG00000007941	CDIP1
ssc-miR-490	ENSSSCG00000004492	SLC14A1
ssc-miR-490	ENSSSCG00000003464	DNAJC16
ssc-miR-490	ENSSSCG00000038521	CHAC1
ssc-miR-490	ENSSSCG00000010009	GAL3ST1
ssc-miR-490	ENSSSCG00000029305	FNDC4
ssc-miR-490	ENSSSCG00000033020	SLA2
ssc-miR-490	ENSSSCG00000000260	SOAT2
ssc-miR-490	ENSSSCG00000034440	MMP28
ssc-miR-490	ENSSSCG00000005291	TLE1
ssc-miR-490	ENSSSCG00000002863	LRP3
ssc-miR-490	ENSSSCG00000026488	UBE2E1
ssc-miR-490	ENSSSCG00000031373	LIPN
ssc-miR-490	ENSSSCG00000004047	MRPL18
ssc-miR-490	ENSSSCG00000011575	ATG7
ssc-miR-490	ENSSSCG00000012022	APP
ssc-miR-490	ENSSSCG00000037369	MTG2
ssc-miR-490	ENSSSCG00000037015	SESN3
ssc-miR-490	ENSSSCG00000033634	ERI1
ssc-miR-490	ENSSSCG00000015455	CUL1
ssc-miR-490	ENSSSCG00000003807	DNAJC6
ssc-miR-490	ENSSSCG00000036503	RAB6B
ssc-miR-490	ENSSSCG00000012691	ZNF449
ssc-miR-490	ENSSSCG00000013650	RAVER1
ssc-miR-490	ENSSSCG00000037376	MXRA7
ssc-miR-490	ENSSSCG00000035493	SACS
ssc-miR-490	ENSSSCG00000035238	ELOVL1
ssc-miR-490	ENSSSCG00000000133	TST
ssc-miR-490	ENSSSCG00000013630	DNM2
ssc-miR-490	ENSSSCG00000036828	SNX4
ssc-miR-490	ENSSSCG00000004891	SERPINB7
ssc-miR-490	ENSSSCG00000036556	IL10RB
ssc-miR-490	ENSSSCG00000038553	TSPO2
ssc-miR-490	ENSSSCG00000017876	CYB5D2
ssc-miR-490	ENSSSCG00000007866	TMC7
ssc-miR-490	ENSSSCG00000017494	IKZF3
ssc-miR-490	ENSSSCG00000027278	ARL6
ssc-miR-490	ENSSSCG00000036575	USHBP1
ssc-miR-490	ENSSSCG00000029697	FAM120B
ssc-miR-490	ENSSSCG00000012880	CPT1A
ssc-miR-490	ENSSSCG00000033757	FKBP2
ssc-miR-490	ENSSSCG00000000665	RIMKLB
ssc-miR-490	ENSSSCG00000040479	NDE1
ssc-miR-490	ENSSSCG00000007383	TOMM34
ssc-miR-490	ENSSSCG00000035532	ATP5D
ssc-miR-490	ENSSSCG00000039882	HTRA2
ssc-miR-490	ENSSSCG00000016780	CTNND2
ssc-miR-490	ENSSSCG00000033854	LGALS1
ssc-miR-490	ENSSSCG00000004917	MALT1
ssc-miR-490	ENSSSCG00000032262	IDUA
ssc-miR-490	ENSSSCG00000003211	NR1H2
ssc-miR-490	ENSSSCG00000022512	TRDC
ssc-miR-490	ENSSSCG00000009567	RASA3
ssc-miR-490	ENSSSCG00000032849	MLPH
ssc-miR-490	ENSSSCG00000032053	ST8SIA5
ssc-miR-490	ENSSSCG00000023445	AVL9
ssc-miR-490	ENSSSCG00000025240	DDIT4L
ssc-miR-490	ENSSSCG00000008546	GPN1
ssc-miR-490	ENSSSCG00000011691	PLSCR5
ssc-miR-490	ENSSSCG00000026940	CASP10
ssc-miR-490	ENSSSCG00000029541	PSD2
ssc-miR-490	ENSSSCG00000012284	ZNF182
ssc-miR-490	ENSSSCG00000031646	APOC4
ssc-miR-490	ENSSSCG00000039976	IL26
ssc-miR-490	ENSSSCG00000008020	IFT140
ssc-miR-490	ENSSSCG00000040017	NKX2-2
ssc-miR-490	ENSSSCG00000034812	EFCAB8
ssc-miR-490	ENSSSCG00000001424	SKIV2L
ssc-miR-490	ENSSSCG00000038112	SPDYC
ssc-miR-490	ENSSSCG00000017510	CACNB1
ssc-miR-490	ENSSSCG00000001700	SLC29A1
ssc-miR-490	ENSSSCG00000017861	ASPA
ssc-miR-490	ENSSSCG00000009570	MPHOSPH8
ssc-miR-490	ENSSSCG00000035993	C1QTNF2
ssc-miR-490	ENSSSCG00000038492	FAM109B
ssc-miR-490	ENSSSCG00000040062	KRTCAP3
ssc-miR-490	ENSSSCG00000005301	FAM214B
ssc-miR-490	ENSSSCG00000007432	ZNF335
ssc-miR-490	ENSSSCG00000037646	DNAJA4
ssc-miR-490	ENSSSCG00000034883	AMIGO1
ssc-miR-490	ENSSSCG00000028169	NCAPG2
ssc-miR-490	ENSSSCG00000024444	DDX59
ssc-miR-490	ENSSSCG00000035867	GFOD1
ssc-miR-490	ENSSSCG00000002309	PLEKHD1
ssc-miR-490	ENSSSCG00000012233	SYTL5
ssc-miR-490	ENSSSCG00000006643	ANXA9
ssc-miR-490	ENSSSCG00000040751	DDIT3
ssc-miR-490	ENSSSCG00000022140	TMPRSS11E
ssc-miR-490	ENSSSCG00000039012	GLTP
ssc-miR-490	ENSSSCG00000010605	STN1
ssc-miR-490	ENSSSCG00000031614	SMCO1
ssc-miR-490	ENSSSCG00000023974	PHF21A
ssc-miR-490	ENSSSCG00000016210	ABCB6
ssc-miR-490	ENSSSCG00000040349	HOXD8
ssc-miR-490	ENSSSCG00000013416	MED16
ssc-miR-490	ENSSSCG00000033641	COL8A2
ssc-miR-490	ENSSSCG00000008394	FANCL
ssc-miR-490	ENSSSCG00000033337	ARHGDIB
ssc-miR-490	ENSSSCG00000032071	BMP10
ssc-miR-490	ENSSSCG00000031959	CAPSL
ssc-miR-490	ENSSSCG00000028530	TMEM52
ssc-miR-490	ENSSSCG00000040599	TBC1D25
ssc-miR-490	ENSSSCG00000036703	BRS3
ssc-miR-490	ENSSSCG00000031432	KDELR2
ssc-miR-490	ENSSSCG00000034415	C18orf32
ssc-miR-490	ENSSSCG00000017184	PRPSAP1
ssc-miR-490	ENSSSCG00000013853	HSH2D
ssc-miR-490	ENSSSCG00000035028	GRK6
ssc-miR-490	ENSSSCG00000005054	MAPK1IP1L
ssc-miR-490	ENSSSCG00000025792	NOA1
ssc-miR-490	ENSSSCG00000038706	C1QC
ssc-miR-429	ENSSSCG00000000948	SYT1
ssc-miR-429	ENSSSCG00000002754	NQO1
ssc-miR-429	ENSSSCG00000005208	RIC1
ssc-miR-429	ENSSSCG00000006831	SORT1
ssc-miR-429	ENSSSCG00000008201	CNNM3
ssc-miR-429	ENSSSCG00000010665	SHTN1
ssc-miR-429	ENSSSCG00000011511	FRMD4B
ssc-miR-429	ENSSSCG00000011390	IP6K1
ssc-miR-429	ENSSSCG00000013312	HIPK3
ssc-miR-429	ENSSSCG00000011843	PAK2
ssc-miR-429	ENSSSCG00000011825	ATP13A3
ssc-miR-429	ENSSSCG00000011082	COMMD3
ssc-miR-429	ENSSSCG00000008712	PPP2R2C
ssc-miR-429	ENSSSCG00000023593	AFF1
ssc-miR-429	ENSSSCG00000030246	FCRLA
ssc-miR-429	ENSSSCG00000015443	DLD
ssc-miR-429	ENSSSCG00000016695	HIBADH
ssc-miR-429	ENSSSCG00000025190	COQ10A
ssc-miR-429	ENSSSCG00000017670	RPS6KB1
ssc-miR-429	ENSSSCG00000029035	ZNF558
ssc-miR-429	ENSSSCG00000017058	MED7
ssc-miR-429	ENSSSCG00000010399	NCOA4
ssc-miR-429	ENSSSCG00000015861	WDR33
ssc-miR-429	ENSSSCG00000017525	NFE2L1
ssc-miR-429	ENSSSCG00000026991	LURAP1
ssc-miR-429	ENSSSCG00000023591	ADGRF2
ssc-miR-429	ENSSSCG00000006827	CYB561D1
ssc-miR-429	ENSSSCG00000024396	NOVA1
ssc-miR-429	ENSSSCG00000006970	DLC1
ssc-miR-429	ENSSSCG00000028420	EIF4E
ssc-miR-429	ENSSSCG00000029125	FAM13B
ssc-miR-429	ENSSSCG00000029348	THAP6
ssc-miR-429	ENSSSCG00000027477	TBC1D2B
ssc-miR-429	ENSSSCG00000027057	SYVN1
ssc-miR-429	ENSSSCG00000007668	GIGYF1
ssc-miR-429	ENSSSCG00000026618	CAVIN2
ssc-miR-429	ENSSSCG00000029573	NASP
ssc-miR-429	ENSSSCG00000007528	PHACTR3
ssc-miR-429	ENSSSCG00000005400	GRIN3A
ssc-miR-429	ENSSSCG00000038404	SERPINB6
ssc-miR-429	ENSSSCG00000030123	CDS2
ssc-miR-429	ENSSSCG00000000080	GRAP2
ssc-miR-429	ENSSSCG00000016090	SPATS2L
ssc-miR-429	ENSSSCG00000024655	PHB2
ssc-miR-429	ENSSSCG00000029073	CACNB4
ssc-miR-429	ENSSSCG00000031174	FBP1
ssc-miR-429	ENSSSCG00000006165	SEC31B
ssc-miR-429	ENSSSCG00000037420	TMEM170B
ssc-miR-429	ENSSSCG00000031666	C11orf95
ssc-miR-429	ENSSSCG00000039969	THAP1
ssc-miR-429	ENSSSCG00000000167	RIC8B
ssc-miR-429	ENSSSCG00000005012	ARF6
ssc-miR-429	ENSSSCG00000038693	RAB19
ssc-miR-429	ENSSSCG00000011540	SETD5
ssc-miR-429	ENSSSCG00000034301	ZNF304
ssc-miR-429	ENSSSCG00000031680	GGPS1
ssc-miR-429	ENSSSCG00000034733	CMAS
ssc-miR-429	ENSSSCG00000039416	CXCR4
ssc-miR-429	ENSSSCG00000031518	STARD4
ssc-miR-429	ENSSSCG00000000466	XPOT
ssc-miR-9	ENSSSCG00000001819	MAN2A2
ssc-miR-9	ENSSSCG00000001048	ADTRP
ssc-miR-9	ENSSSCG00000002396	GSTZ1
ssc-miR-9	ENSSSCG00000005219	CDC37L1
ssc-miR-9	ENSSSCG00000006352	MPZ
ssc-miR-9	ENSSSCG00000004589	RNF111
ssc-miR-9	ENSSSCG00000004540	ONECUT2
ssc-miR-9	ENSSSCG00000005083	DHRS7
ssc-miR-9	ENSSSCG00000004616	ONECUT1
ssc-miR-9	ENSSSCG00000009680	EXTL3
ssc-miR-9	ENSSSCG00000008066	ZNF484
ssc-miR-9	ENSSSCG00000010235	SIRT1
ssc-miR-9	ENSSSCG00000010655	GFRA1
ssc-miR-9	ENSSSCG00000007437	SLC12A5
ssc-miR-9	ENSSSCG00000007753	C16orf58
ssc-miR-9	ENSSSCG00000013585	EVI5L
ssc-miR-9	ENSSSCG00000008983	CCDC158
ssc-miR-9	ENSSSCG00000022380	SH2D3A
ssc-miR-9	ENSSSCG00000009320	FLT1
ssc-miR-9	ENSSSCG00000008308	EMX1
ssc-miR-9	ENSSSCG00000016954	ERBIN
ssc-miR-9	ENSSSCG00000014111	BHMT2
ssc-miR-9	ENSSSCG00000025856	TMEM106A
ssc-miR-9	ENSSSCG00000017393	CNTNAP1
ssc-miR-9	ENSSSCG00000013644	KRI1
ssc-miR-9	ENSSSCG00000016983	STC2
ssc-miR-9	ENSSSCG00000016760	C7orf25
ssc-miR-9	ENSSSCG00000011859	HEG1
ssc-miR-9	ENSSSCG00000023565	IKZF5
ssc-miR-9	ENSSSCG00000009314	FLT3
ssc-miR-9	ENSSSCG00000027765	TOGARAM1
ssc-miR-9	ENSSSCG00000023627	LYPD6
ssc-miR-9	ENSSSCG00000030325	C1QTNF6
ssc-miR-9	ENSSSCG00000030268	ZFAND5
ssc-miR-9	ENSSSCG00000037305	TMEM33
ssc-miR-9	ENSSSCG00000006453	KIRREL1
ssc-miR-9	ENSSSCG00000001641	UBR2
ssc-miR-9	ENSSSCG00000033295	EIF2S1
ssc-miR-9	ENSSSCG00000010451	IFIT2
ssc-miR-9	ENSSSCG00000039986	RGS8
ssc-miR-9	ENSSSCG00000038305	TMEM185B
ssc-miR-9	ENSSSCG00000032857	S100A12
ssc-miR-9	ENSSSCG00000008877	ETFDH
ssc-miR-9	ENSSSCG00000037634	FOXA1
ssc-miR-9	ENSSSCG00000033420	ZNF227
ssc-miR-9	ENSSSCG00000036712	TPD52L2
ssc-miR-9	ENSSSCG00000006540	PBXIP1
ssc-miR-9	ENSSSCG00000010833	TAF1A
ssc-miR-9	ENSSSCG00000031503	PRRX1
ssc-miR-9	ENSSSCG00000008099	ZC3H8
ssc-miR-9	ENSSSCG00000036575	USHBP1
ssc-miR-9	ENSSSCG00000016403	VIPR2
ssc-miR-9	ENSSSCG00000036952	GTPBP8
ssc-miR-9	ENSSSCG00000005855	EXD3
ssc-miR-9	ENSSSCG00000032053	ST8SIA5
ssc-miR-9	ENSSSCG00000008055	TEDC2
ssc-miR-9	ENSSSCG00000037420	TMEM170B
ssc-miR-9	ENSSSCG00000037591	AMMECR1
ssc-miR-9	ENSSSCG00000013302	CAT
ssc-miR-9	ENSSSCG00000038094	GPX7
ssc-miR-9	ENSSSCG00000015701	MGAT5
ssc-miR-9	ENSSSCG00000036158	TRAM1L1
ssc-miR-9	ENSSSCG00000039258	C12orf66
ssc-miR-9	ENSSSCG00000006746	VANGL1
ssc-miR-9	ENSSSCG00000033355	LGI3
ssc-miR-9	ENSSSCG00000008392	BCL11A
ssc-miR-9	ENSSSCG00000033156	CMTR2
ssc-miR-9	ENSSSCG00000032852	FAM167A
ssc-miR-9	ENSSSCG00000011754	GHSR
ssc-miR-9	ENSSSCG00000034879	MAML2
ssc-miR-9	ENSSSCG00000035696	MCEE
ssc-miR-9	ENSSSCG00000006353	NR1I3
ssc-miR-9	ENSSSCG00000036311	RPAIN
ssc-miR-9	ENSSSCG00000037517	RBM11
ssc-miR-9	ENSSSCG00000006885	ALG14
ssc-miR-9	ENSSSCG00000024168	AIMP1
ssc-miR-192	ENSSSCG00000000781	ABCD2
ssc-miR-192	ENSSSCG00000001639	TRERF1
ssc-miR-192	ENSSSCG00000002431	TDP1
ssc-miR-192	ENSSSCG00000004517	CXXC1
ssc-miR-192	ENSSSCG00000004351	USP45
ssc-miR-192	ENSSSCG00000010431	A1CF
ssc-miR-192	ENSSSCG00000012365	MSN
ssc-miR-192	ENSSSCG00000007345	RALGAPB
ssc-miR-192	ENSSSCG00000010035	YWHAH
ssc-miR-192	ENSSSCG00000010645	NHLRC2
ssc-miR-192	ENSSSCG00000015595	ATF3
ssc-miR-192	ENSSSCG00000025610	AGAP3
ssc-miR-192	ENSSSCG00000035741	TOR1AIP2
ssc-miR-192	ENSSSCG00000028420	EIF4E
ssc-miR-192	ENSSSCG00000024392	THEMIS
ssc-miR-192	ENSSSCG00000036855	SLC25A36
ssc-miR-192	ENSSSCG00000033453	BST2
ssc-miR-192	ENSSSCG00000008316	NAGK
ssc-miR-192	ENSSSCG00000016074	ANKRD44
ssc-miR-192	ENSSSCG00000010679	EIF3A
ssc-miR-192	ENSSSCG00000006850	FAM102B
ssc-miR-192	ENSSSCG00000023334	BCLAF3
ssc-miR-192	ENSSSCG00000034212	GH1
ssc-miR-192	ENSSSCG00000014578	DENND5A
ssc-miR-192	ENSSSCG00000005038	PSMC6
ssc-miR-192	ENSSSCG00000032977	PPP1R3E
ssc-miR-192	ENSSSCG00000014972	CCDC82
ssc-miR-192	ENSSSCG00000017471	CDC6
ssc-miR-192	ENSSSCG00000009808	TMEM120B
ssc-miR-192	ENSSSCG00000032357	APPL1
ssc-miR-192	ENSSSCG00000038308	RANBP1
ssc-miR-192	ENSSSCG00000026506	RALGAPA2
ssc-miR-192	ENSSSCG00000013023	RASGRP2
ssc-miR-192	ENSSSCG00000033176	SAP30L
ssc-miR-9-2	ENSSSCG00000001819	MAN2A2
ssc-miR-9-2	ENSSSCG00000001048	ADTRP
ssc-miR-9-2	ENSSSCG00000002396	GSTZ1
ssc-miR-9-2	ENSSSCG00000005219	CDC37L1
ssc-miR-9-2	ENSSSCG00000006352	MPZ
ssc-miR-9-2	ENSSSCG00000004589	RNF111
ssc-miR-9-2	ENSSSCG00000004540	ONECUT2
ssc-miR-9-2	ENSSSCG00000005083	DHRS7
ssc-miR-9-2	ENSSSCG00000004616	ONECUT1
ssc-miR-9-2	ENSSSCG00000009680	EXTL3
ssc-miR-9-2	ENSSSCG00000013278	TSPAN18
ssc-miR-9-2	ENSSSCG00000008066	ZNF484
ssc-miR-9-2	ENSSSCG00000010235	SIRT1
ssc-miR-9-2	ENSSSCG00000010655	GFRA1
ssc-miR-9-2	ENSSSCG00000007437	SLC12A5
ssc-miR-9-2	ENSSSCG00000007753	C16orf58
ssc-miR-9-2	ENSSSCG00000013585	EVI5L
ssc-miR-9-2	ENSSSCG00000008983	CCDC158
ssc-miR-9-2	ENSSSCG00000022380	SH2D3A
ssc-miR-9-2	ENSSSCG00000011555	RPUSD3
ssc-miR-9-2	ENSSSCG00000009320	FLT1
ssc-miR-9-2	ENSSSCG00000008308	EMX1
ssc-miR-9-2	ENSSSCG00000008989	CNOT6L
ssc-miR-9-2	ENSSSCG00000016954	ERBIN
ssc-miR-9-2	ENSSSCG00000013896	MPV17L2
ssc-miR-9-2	ENSSSCG00000023525	TMEM26
ssc-miR-9-2	ENSSSCG00000014111	BHMT2
ssc-miR-9-2	ENSSSCG00000025856	TMEM106A
ssc-miR-9-2	ENSSSCG00000025393	SUSD2
ssc-miR-9-2	ENSSSCG00000017393	CNTNAP1
ssc-miR-9-2	ENSSSCG00000013644	KRI1
ssc-miR-9-2	ENSSSCG00000004384	NR2E1
ssc-miR-9-2	ENSSSCG00000016983	STC2
ssc-miR-9-2	ENSSSCG00000016760	C7orf25
ssc-miR-9-2	ENSSSCG00000011859	HEG1
ssc-miR-9-2	ENSSSCG00000015407	GNAI1
ssc-miR-9-2	ENSSSCG00000023565	IKZF5
ssc-miR-9-2	ENSSSCG00000009314	FLT3
ssc-miR-9-2	ENSSSCG00000027765	TOGARAM1
ssc-miR-9-2	ENSSSCG00000020927	SLC2A2
ssc-miR-9-2	ENSSSCG00000023627	LYPD6
ssc-miR-9-2	ENSSSCG00000030325	C1QTNF6
ssc-miR-9-2	ENSSSCG00000030268	ZFAND5
ssc-miR-9-2	ENSSSCG00000037305	TMEM33
ssc-miR-9-2	ENSSSCG00000006453	KIRREL1
ssc-miR-9-2	ENSSSCG00000036964	FAM83H
ssc-miR-9-2	ENSSSCG00000001641	UBR2
ssc-miR-9-2	ENSSSCG00000040286	CYLD
ssc-miR-9-2	ENSSSCG00000033295	EIF2S1
ssc-miR-9-2	ENSSSCG00000010451	IFIT2
ssc-miR-9-2	ENSSSCG00000039986	RGS8
ssc-miR-9-2	ENSSSCG00000035489	C11orf74
ssc-miR-9-2	ENSSSCG00000038305	TMEM185B
ssc-miR-9-2	ENSSSCG00000032857	S100A12
ssc-miR-9-2	ENSSSCG00000008877	ETFDH
ssc-miR-9-2	ENSSSCG00000037634	FOXA1
ssc-miR-9-2	ENSSSCG00000032453	SUV39H1
ssc-miR-9-2	ENSSSCG00000033420	ZNF227
ssc-miR-9-2	ENSSSCG00000036712	TPD52L2
ssc-miR-9-2	ENSSSCG00000006540	PBXIP1
ssc-miR-9-2	ENSSSCG00000017615	DGKE
ssc-miR-9-2	ENSSSCG00000010833	TAF1A
ssc-miR-9-2	ENSSSCG00000033706	NUP88
ssc-miR-9-2	ENSSSCG00000031503	PRRX1
ssc-miR-9-2	ENSSSCG00000008099	ZC3H8
ssc-miR-9-2	ENSSSCG00000036575	USHBP1
ssc-miR-9-2	ENSSSCG00000016403	VIPR2
ssc-miR-9-2	ENSSSCG00000036952	GTPBP8
ssc-miR-9-2	ENSSSCG00000005855	EXD3
ssc-miR-9-2	ENSSSCG00000032053	ST8SIA5
ssc-miR-9-2	ENSSSCG00000038971	ST8SIA3
ssc-miR-9-2	ENSSSCG00000008055	TEDC2
ssc-miR-9-2	ENSSSCG00000007022	ANK1
ssc-miR-9-2	ENSSSCG00000037420	TMEM170B
ssc-miR-9-2	ENSSSCG00000037591	AMMECR1
ssc-miR-9-2	ENSSSCG00000013302	CAT
ssc-miR-9-2	ENSSSCG00000038094	GPX7
ssc-miR-9-2	ENSSSCG00000015701	MGAT5
ssc-miR-9-2	ENSSSCG00000036158	TRAM1L1
ssc-miR-9-2	ENSSSCG00000039258	C12orf66
ssc-miR-9-2	ENSSSCG00000006746	VANGL1
ssc-miR-9-2	ENSSSCG00000022430	SLC30A5
ssc-miR-9-2	ENSSSCG00000033355	LGI3
ssc-miR-9-2	ENSSSCG00000003905	RAD54L
ssc-miR-9-2	ENSSSCG00000008392	BCL11A
ssc-miR-9-2	ENSSSCG00000033156	CMTR2
ssc-miR-9-2	ENSSSCG00000032852	FAM167A
ssc-miR-9-2	ENSSSCG00000011754	GHSR
ssc-miR-9-2	ENSSSCG00000037406	TMEM136
ssc-miR-9-2	ENSSSCG00000034879	MAML2
ssc-miR-9-2	ENSSSCG00000038912	IFITM3
ssc-miR-9-2	ENSSSCG00000035696	MCEE
ssc-miR-9-2	ENSSSCG00000006353	NR1I3
ssc-miR-9-2	ENSSSCG00000014794	NUP98
ssc-miR-9-2	ENSSSCG00000036311	RPAIN
ssc-miR-9-2	ENSSSCG00000037517	RBM11
ssc-miR-9-2	ENSSSCG00000006885	ALG14
ssc-miR-9-2	ENSSSCG00000024168	AIMP1
ssc-miR-9-2	ENSSSCG00000037846	ACOXL
ssc-miR-142-5p	ENSSSCG00000006296	ATP1B1
ssc-miR-142-5p	ENSSSCG00000014010	MAPK9
