# Supplementary material for: Profiling of miRNAs in porcine Sertoli cells
Source: J Anim Sci Biotechnol. 2020 Aug 17;11:85. doi: 10.1186/s40104-020-00487-6 (PMC7429792; doi:10.1186/s40104-020-00487-6)
Supplement: Supplementary file 4 — Additional file 4. List of SC enriched miRNA targets. [file 40104_2020_487_MOESM4_ESM.xlsx]

## Sheet: miRNA targets
miRNA	Targets
ssc-miR-542-3p	SLC35E3
ssc-miR-542-3p	ATP6V0D1
ssc-miR-542-3p	DCBLD2
ssc-miR-542-3p	GDF10
ssc-miR-542-3p	XPC
ssc-miR-542-3p	DDX25
ssc-miR-542-3p	AIDA
ssc-miR-542-3p	HIPK3
ssc-miR-542-3p	RASSF7
ssc-miR-542-3p	PALB2
ssc-miR-542-3p	NSFL1C
ssc-miR-542-3p	EZH2
ssc-miR-542-3p	CCR7
ssc-miR-542-3p	LMOD2
ssc-miR-542-3p	AKAP8
ssc-miR-542-3p	ARL6
ssc-miR-542-3p	VASH2
ssc-miR-542-3p	ACOX1
ssc-miR-542-3p	ACP5
ssc-miR-542-3p	RAB8B
ssc-miR-542-3p	PIAS4
ssc-miR-542-3p	TNFAIP1
ssc-miR-542-3p	IL4R
ssc-miR-542-3p	DERL1
ssc-miR-542-3p	UBE2E1
ssc-miR-542-3p	CHL1
ssc-miR-542-3p	MYPN
ssc-miR-542-3p	HABP4
ssc-miR-542-3p	PPM1A
ssc-miR-542-3p	EIF4B
ssc-miR-542-3p	RORC
ssc-miR-542-3p	SLC26A9
ssc-miR-542-3p	TCTA
ssc-miR-542-3p	DCTN5
ssc-miR-542-3p	EHD3
ssc-miR-542-3p	SLC10A5
ssc-miR-542-3p	TNIP3
ssc-miR-542-3p	HYAL3
ssc-miR-542-3p	TXNDC17
ssc-miR-542-3p	FAM76A
ssc-miR-542-3p	CYP19A1
ssc-miR-542-3p	SPATA6
ssc-miR-542-3p	CYS1
ssc-miR-542-3p	GPR182
ssc-miR-542-3p	TMEM164
ssc-miR-542-3p	FLRT1
ssc-miR-542-3p	PPP1R14B
ssc-miR-542-3p	TMPO
ssc-miR-542-3p	GFOD1
ssc-miR-542-3p	MAK16
ssc-miR-542-3p	RPRD2
ssc-miR-542-3p	DDX6
ssc-miR-217	TTC38
ssc-miR-217	NFE2
ssc-miR-217	MIP
ssc-miR-217	ARHGAP9
ssc-miR-217	SLC38A2
ssc-miR-217	CDC5L
ssc-miR-217	SLA-DQB1
ssc-miR-217	LUZP1
ssc-miR-217	SPTLC2
ssc-miR-217	TTC7B
ssc-miR-217	TINF2
ssc-miR-217	GATA6
ssc-miR-217	BRMS1L
ssc-miR-217	FMO5
ssc-miR-217	CCNB2
ssc-miR-217	SYPL2
ssc-miR-217	PIP4P2
ssc-miR-217	CRP
ssc-miR-217	DAB1
ssc-miR-217	MRO
ssc-miR-217	FRMD6
ssc-miR-217	COX5B
ssc-miR-217	DESI2
ssc-miR-217	TMA16
ssc-miR-217	ACTR8
ssc-miR-217	ARID5A
ssc-miR-217	SCCPDH
ssc-miR-217	ASAP2
ssc-miR-217	CLDND1
ssc-miR-217	POLL
ssc-miR-217	WWC3
ssc-miR-217	FBXO21
ssc-miR-217	SPP1
ssc-miR-217	RB1
ssc-miR-217	OCRL
ssc-miR-217	CSGALNACT2
ssc-miR-217	CIRBP
ssc-miR-217	UNC5A
ssc-miR-217	RTN1
ssc-miR-217	GATAD2A
ssc-miR-217	MIER3
ssc-miR-217	FOXP1
ssc-miR-217	PGAP1
ssc-miR-217	ADAMTS2
ssc-miR-217	TLK2
ssc-miR-217	NUB1
ssc-miR-217	PLEKHM1
ssc-miR-217	CHRNE
ssc-miR-217	PARP8
ssc-miR-217	FRZB
ssc-miR-217	LRP2BP
ssc-miR-217	SLC35C1
ssc-miR-217	HJURP
ssc-miR-217	STX12
ssc-miR-217	USP3
ssc-miR-217	NAV3
ssc-miR-217	YTHDF2
ssc-miR-217	RIN2
ssc-miR-217	TMEM178A
ssc-miR-217	C16orf72
ssc-miR-217	EMC7
ssc-miR-217	CUL5
ssc-miR-217	P3H1
ssc-miR-217	ASIC3
ssc-miR-217	UQCC2
ssc-miR-217	RAB29
ssc-miR-217	PECR
ssc-miR-217	SMYD4
ssc-miR-217	DHX15
ssc-miR-217	KCNT1
ssc-miR-217	SLC25A23
ssc-miR-217	NIF3L1
ssc-miR-217	GPR1
ssc-miR-217	MCF2
ssc-miR-217	TMTC4
ssc-miR-217	NIPA2
ssc-miR-217	IL17RB
ssc-miR-217	TOPORS
ssc-miR-217	SLC30A6
ssc-miR-217	AQP4
ssc-miR-217	ESRP1
ssc-miR-217	GRM2
ssc-miR-217	PNRC1
ssc-miR-217	SLC39A10
ssc-miR-217	KBTBD6
ssc-miR-217	ROS1
ssc-miR-217	MYCT1
ssc-miR-217	SNX29
ssc-miR-217	ANKRD44
ssc-miR-217	LRRTM3
ssc-miR-217	MST1R
ssc-miR-217	ITPRIPL1
ssc-miR-217	GLOD5
ssc-miR-217	GRM1
ssc-miR-217	CWC15
ssc-miR-217	THRB
ssc-miR-217	PSMB3
ssc-miR-217	MTOR
ssc-miR-217	DEPDC4
ssc-miR-217	HYOU1
ssc-miR-217	TESPA1
ssc-miR-217	MYH7B
ssc-miR-217	SORL1
ssc-miR-217	DCLK1
ssc-miR-217	UBR1
ssc-miR-217	CPNE5
ssc-miR-217	STXBP5
ssc-miR-217	FBXO7
ssc-miR-217	COG3
ssc-miR-217	SKAP2
ssc-miR-217	MRE11
ssc-miR-217	STAT3
ssc-miR-217	C5orf51
ssc-miR-217	ACOT13
ssc-miR-217	TRO
ssc-miR-217	WDR20
ssc-miR-217	RNF150
ssc-miR-217	CREB5
ssc-miR-217	SUGT1
ssc-miR-217	PHPT1
ssc-miR-217	CCNH
ssc-miR-217	TSSK4
ssc-miR-217	ZNF275
ssc-miR-217	WDR31
ssc-miR-217	TUBB6
ssc-miR-217	PAPOLG
ssc-miR-217	CHPF2
ssc-miR-217	RAD54L
ssc-miR-217	IVNS1ABP
ssc-miR-217	BABAM2
ssc-miR-217	DOCK7
ssc-miR-217	SLC36A1
ssc-miR-217	ZCCHC24
ssc-miR-217	CHD2
ssc-miR-217	CEP44
ssc-miR-217	HIF1AN
ssc-miR-217	LRCH3
ssc-miR-217	AKAP3
ssc-miR-217	SCUBE3
ssc-miR-217	CENPE
ssc-miR-217	BMS1
ssc-miR-217	CHST11
ssc-miR-217	HGF
ssc-miR-217	VPS72
ssc-miR-217	CCDC59
ssc-miR-217	IL21R
ssc-miR-217	DCK
ssc-miR-424-3p	PTBP3
ssc-miR-424-3p	ALDH9A1
ssc-miR-424-3p	NAA15
ssc-miR-424-3p	PCK1
ssc-miR-424-3p	SGSM1
ssc-miR-424-3p	SUDS3
ssc-miR-424-3p	EIF2AK3
ssc-miR-424-3p	PAPD7
ssc-miR-424-3p	FNIP1
ssc-miR-424-3p	MFSD11
ssc-miR-424-3p	VEGFC
ssc-miR-424-3p	PDE4D
ssc-miR-424-3p	ANAPC4
ssc-miR-424-3p	SRPK3
ssc-miR-424-3p	GCNT4
ssc-miR-424-3p	LSM14B
ssc-miR-424-3p	EIF4E2
ssc-miR-424-3p	HSPA8
ssc-miR-424-3p	FUK
ssc-miR-424-3p	SNTG1
ssc-miR-424-3p	CHKB
ssc-miR-424-3p	RAB43
ssc-miR-424-3p	HYAL3
ssc-miR-424-3p	MKNK2
ssc-miR-424-3p	RAB38
ssc-miR-7137-3p	GTPBP1
ssc-miR-7137-3p	KANSL2
ssc-miR-7137-3p	PPARD
ssc-miR-7137-3p	RCCD1
ssc-miR-7137-3p	TUBB
ssc-miR-7137-3p	FURIN
ssc-miR-7137-3p	GPATCH3
ssc-miR-7137-3p	WRAP73
ssc-miR-7137-3p	PNKP
ssc-miR-7137-3p	SLC7A10
ssc-miR-7137-3p	ARHGAP35
ssc-miR-7137-3p	OXA1L
ssc-miR-7137-3p	ARHGEF10L
ssc-miR-7137-3p	SLC5A9
ssc-miR-7137-3p	AP3M2
ssc-miR-7137-3p	WWP1
ssc-miR-7137-3p	CLN6
ssc-miR-7137-3p	PLK3
ssc-miR-7137-3p	SLC46A2
ssc-miR-7137-3p	DLL4
ssc-miR-7137-3p	WLS
ssc-miR-7137-3p	GLMP
ssc-miR-7137-3p	ATG14
ssc-miR-7137-3p	FADS2
ssc-miR-7137-3p	HM13
ssc-miR-7137-3p	DGCR2
ssc-miR-7137-3p	SH3GL1
ssc-miR-7137-3p	ELF4
ssc-miR-7137-3p	PDRG1
ssc-miR-7137-3p	MPND
ssc-miR-7137-3p	PQLC3
ssc-miR-7137-3p	PFKFB4
ssc-miR-7137-3p	ARHGAP1
ssc-miR-7137-3p	BCL11A
ssc-miR-7137-3p	XPC
ssc-miR-7137-3p	PAXBP1
ssc-miR-7137-3p	ADM
ssc-miR-7137-3p	TNFRSF19
ssc-miR-7137-3p	PSMC3
ssc-miR-7137-3p	GNLY
ssc-miR-7137-3p	SNAP29
ssc-miR-7137-3p	USF3
ssc-miR-7137-3p	DTX4
ssc-miR-7137-3p	CCDC158
ssc-miR-7137-3p	MYD88
ssc-miR-7137-3p	RASSF7
ssc-miR-7137-3p	ABI1
ssc-miR-7137-3p	F10
ssc-miR-7137-3p	PRSS53
ssc-miR-7137-3p	OCRL
ssc-miR-7137-3p	TMEM184A
ssc-miR-7137-3p	NSFL1C
ssc-miR-7137-3p	MINPP1
ssc-miR-7137-3p	AMER1
ssc-miR-7137-3p	NOL4L
ssc-miR-7137-3p	SASH3
ssc-miR-7137-3p	CERS4
ssc-miR-7137-3p	KIF13A
ssc-miR-7137-3p	SKIV2L2
ssc-miR-7137-3p	SLC35B4
ssc-miR-7137-3p	XYLT2
ssc-miR-7137-3p	ELAC2
ssc-miR-7137-3p	PIK3R6
ssc-miR-7137-3p	OTOP3
ssc-miR-7137-3p	NCOA4
ssc-miR-7137-3p	GBX2
ssc-miR-7137-3p	KLHL22
ssc-miR-7137-3p	BUD13
ssc-miR-7137-3p	KIAA0895
ssc-miR-7137-3p	EXOC7
ssc-miR-7137-3p	EPHB3
ssc-miR-7137-3p	CYGB
ssc-miR-7137-3p	LRRC32
ssc-miR-7137-3p	TMEM53
ssc-miR-7137-3p	ASTN1
ssc-miR-7137-3p	HMGXB3
ssc-miR-7137-3p	MAP3K3
ssc-miR-7137-3p	TRPM2
ssc-miR-7137-3p	KLF16
ssc-miR-7137-3p	BYSL
ssc-miR-7137-3p	ARL10
ssc-miR-7137-3p	FOXN1
ssc-miR-7137-3p	PSD2
ssc-miR-7137-3p	UBAP2L
ssc-miR-7137-3p	PCYT1B
ssc-miR-7137-3p	FGF1
ssc-miR-7137-3p	NEU3
ssc-miR-7137-3p	EMC7
ssc-miR-7137-3p	EFCC1
ssc-miR-7137-3p	GADD45B
ssc-miR-7137-3p	DERL1
ssc-miR-7137-3p	TFB1M
ssc-miR-7137-3p	SLC7A9
ssc-miR-7137-3p	SMURF1
ssc-miR-7137-3p	NRF1
ssc-miR-7137-3p	SORCS2
ssc-miR-7137-3p	LSM14B
ssc-miR-7137-3p	SLC6A11
ssc-miR-7137-3p	FBXL3
ssc-miR-7137-3p	FCHSD2
ssc-miR-7137-3p	EIF2AK4
ssc-miR-7137-3p	SEC61G
ssc-miR-7137-3p	EXOC2
ssc-miR-7137-3p	TNNI1
ssc-miR-7137-3p	ZGPAT
ssc-miR-7137-3p	PSMC4
ssc-miR-7137-3p	ABCA3
ssc-miR-7137-3p	ST8SIA2
ssc-miR-7137-3p	GTF3A
ssc-miR-7137-3p	OGFOD2
ssc-miR-7137-3p	WSCD1
ssc-miR-7137-3p	RGS8
ssc-miR-7137-3p	PLEKHG3
ssc-miR-7137-3p	CDC42BPA
ssc-miR-7137-3p	RASL12
ssc-miR-7137-3p	YAF2
ssc-miR-7137-3p	PAX5
ssc-miR-7137-3p	AKIP1
ssc-miR-7137-3p	TMEM185B
ssc-miR-7137-3p	GPR132
ssc-miR-7137-3p	SIPA1L1
ssc-miR-7137-3p	GIPC3
ssc-miR-7137-3p	DOCK3
ssc-miR-7137-3p	TMED5
ssc-miR-7137-3p	PPP2R5B
ssc-miR-7137-3p	PI4KA
ssc-miR-7137-3p	CNOT6L
ssc-miR-7137-3p	OSGIN1
ssc-miR-7137-3p	RPL32
ssc-miR-7137-3p	H6PD
ssc-miR-7137-3p	EVC
ssc-miR-7137-3p	TMEM63A
ssc-miR-7137-3p	MAPK11
ssc-miR-7137-3p	MAEA
ssc-miR-7137-3p	GLYR1
ssc-miR-7137-3p	YIPF2
ssc-miR-7137-3p	CD74
ssc-miR-7137-3p	EGFL7
ssc-miR-7137-3p	DLG1
ssc-miR-7137-3p	THEM6
ssc-miR-7137-3p	NFIX
ssc-miR-7137-3p	AGPAT2
ssc-miR-7137-3p	SPATA2
ssc-miR-7137-3p	TSPAN14
ssc-miR-7137-3p	HVCN1
ssc-miR-7137-3p	MBD1
ssc-miR-7137-3p	IFT88
ssc-miR-7137-3p	KIF3C
ssc-miR-7137-3p	HMG20B
ssc-miR-7137-3p	FOSL2
ssc-miR-7137-3p	SRSF6
ssc-miR-7137-3p	GRM1
ssc-miR-7137-3p	GMEB2
ssc-miR-7137-3p	EPHA2
ssc-miR-7137-3p	PSMD13
ssc-miR-7137-3p	ARRB1
ssc-miR-7137-3p	TOM1
ssc-miR-7137-3p	BET1L
ssc-miR-7137-3p	ABHD12
ssc-miR-7137-3p	B3GNT7
ssc-miR-7137-3p	CHRNA6
ssc-miR-7137-3p	KLRB1
ssc-miR-7137-3p	TRIM28
ssc-miR-7137-3p	RSRC1
ssc-miR-7137-3p	IFT122
ssc-miR-7137-3p	SYNE3
ssc-miR-7137-3p	LMAN2L
ssc-miR-7137-3p	RAB26
ssc-miR-7137-3p	POR
ssc-miR-7137-3p	SFXN1
ssc-miR-7137-3p	GPR152
ssc-miR-7137-3p	SPDEF
ssc-miR-7137-3p	DNM2
ssc-miR-7137-3p	NUAK2
ssc-miR-7137-3p	ST8SIA5
ssc-miR-7137-3p	PTTG1IP
ssc-miR-7137-3p	RIPPLY1
ssc-miR-7137-3p	ODF2
ssc-miR-7137-3p	FAM114A1
ssc-miR-7137-3p	CTU2
ssc-miR-7137-3p	ITGB5
ssc-miR-7137-3p	TMEM88
ssc-miR-7137-3p	RBP5
ssc-miR-7137-3p	DGAT1
ssc-miR-7137-3p	GGN
ssc-miR-7137-3p	RRP7A
ssc-miR-7137-3p	TRO
ssc-miR-7137-3p	C19orf44
ssc-miR-7137-3p	KANSL1
ssc-miR-7137-3p	LMNB2
ssc-miR-7137-3p	EFCAB8
ssc-miR-7137-3p	MGRN1
ssc-miR-7137-3p	GNPDA1
ssc-miR-7137-3p	NUDT16L1
ssc-miR-7137-3p	SFT2D2
ssc-miR-7137-3p	NAPSA
ssc-miR-7137-3p	RAX2
ssc-miR-7137-3p	RPH3AL
ssc-miR-7137-3p	ABCG1
ssc-miR-7137-3p	ATXN7L1
ssc-miR-7137-3p	CRTC3
ssc-miR-7137-3p	ARID1A
ssc-miR-7137-3p	ZNF12
ssc-miR-7137-3p	FAAP100
ssc-miR-7137-3p	DBT
ssc-miR-7137-3p	PRPF31
ssc-miR-7137-3p	L2HGDH
ssc-miR-7137-3p	ANKRD13A
ssc-miR-7137-3p	DNALI1
ssc-miR-7137-3p	IFIH1
ssc-miR-7137-3p	NAT9
ssc-miR-7137-3p	SPNS2
ssc-miR-7137-3p	TTC13
ssc-miR-7137-3p	GNMT
ssc-miR-7137-3p	MAP6D1
ssc-miR-7137-3p	DAPK2
ssc-miR-7137-3p	MLLT10
ssc-miR-7137-3p	DOT1L
ssc-miR-7137-3p	SMCR8
ssc-miR-7137-3p	C6orf203
ssc-miR-7137-3p	CRNN
ssc-miR-7137-3p	TMC8
ssc-miR-7137-3p	CCDC92
ssc-miR-7137-3p	CD3EAP
ssc-miR-7137-3p	LARP6
ssc-miR-216	ITGA5
ssc-miR-216	ANKRD52
ssc-miR-216	ARHGAP9
ssc-miR-216	APOM
ssc-miR-216	MBOAT1
ssc-miR-216	PLCG2
ssc-miR-216	SLC24A4
ssc-miR-216	MAPRE2
ssc-miR-216	ZSCAN20
ssc-miR-216	FRK
ssc-miR-216	MAPK1IP1L
ssc-miR-216	LRP11
ssc-miR-216	SDCBP
ssc-miR-216	RNF38
ssc-miR-216	C14orf28
ssc-miR-216	KPNA5
ssc-miR-216	IGFBPL1
ssc-miR-216	ANXA13
ssc-miR-216	CPA6
ssc-miR-216	EEF2K
ssc-miR-216	SMARCB1
ssc-miR-216	ELP4
ssc-miR-216	ADAMTS1
ssc-miR-216	RBMX
ssc-miR-216	SYN1
ssc-miR-216	USP13
ssc-miR-216	RETSAT
ssc-miR-216	ARAP2
ssc-miR-216	C7orf43
ssc-miR-216	TNN
ssc-miR-216	CALCRL
ssc-miR-216	PITPNM3
ssc-miR-216	YARS
ssc-miR-216	CAPZA2
ssc-miR-216	SKP2
ssc-miR-216	MAP1S
ssc-miR-216	HMGCR
ssc-miR-216	NMT1
ssc-miR-216	KCTD6
ssc-miR-216	MBL1
ssc-miR-216	BDH2
ssc-miR-216	TTYH2
ssc-miR-216	CNOT8
ssc-miR-216	RBBP5
ssc-miR-216	SLC25A46
ssc-miR-216	FCHO1
ssc-miR-216	CCL11
ssc-miR-216	CHURC1
ssc-miR-216	SSPN
ssc-miR-216	DYRK1A
ssc-miR-216	YBX1
ssc-miR-216	CD3D
ssc-miR-216	ARHGEF5
ssc-miR-216	NDNF
ssc-miR-216	NCALD
ssc-miR-216	UBASH3A
ssc-miR-216	DPYSL3
ssc-miR-216	PURG
ssc-miR-216	ZNF827
ssc-miR-216	SNAP23
ssc-miR-216	GRAMD1B
ssc-miR-216	CRAT
ssc-miR-216	LYPD1
ssc-miR-216	ADGRL1
ssc-miR-216	ADAM22
ssc-miR-216	ABCC5
ssc-miR-216	SMAD5
ssc-miR-216	TMEM268
ssc-miR-216	ZFC3H1
ssc-miR-216	ARNT
ssc-miR-216	ACBD4
ssc-miR-216	IMPACT
ssc-miR-216	RASD2
ssc-miR-216	AQP4
ssc-miR-216	PLAA
ssc-miR-216	ZFAND3
ssc-miR-216	C11orf87
ssc-miR-216	HSPBAP1
ssc-miR-216	CDHR2
ssc-miR-216	CLIC4
ssc-miR-216	YOD1
ssc-miR-216	VIPR1
ssc-miR-216	ERC1
ssc-miR-216	PLA2G10
ssc-miR-216	GATAD2B
ssc-miR-216	TMEM167B
ssc-miR-216	ITGB8
ssc-miR-216	ZNF2
ssc-miR-216	VPS51
ssc-miR-216	CDK9
ssc-miR-216	TICAM2
ssc-miR-216	GNPDA1
ssc-miR-216	MGAT5
ssc-miR-216	TRAM1L1
ssc-miR-216	MFAP3L
ssc-miR-216	UGT8
ssc-miR-216	PGM2L1
ssc-miR-216	DYRK2
ssc-miR-216	MLKL
ssc-miR-216	CEPT1
ssc-miR-216	UQCRC1
ssc-miR-216	ELK4
ssc-miR-216	CBLC
ssc-miR-216	BOK
ssc-miR-216	AGO2
ssc-miR-216	PIK3C3
ssc-miR-216	CHST11
ssc-miR-216	ILKAP
ssc-miR-216	RBM11
ssc-miR-216	CLCC1
ssc-miR-216	ATP1A3
ssc-miR-216	SLC1A3
ssc-miR-155-3p	RPS6KL1
ssc-miR-155-3p	TSTD2
ssc-miR-155-3p	SNX12
ssc-miR-155-3p	RBM41
ssc-miR-155-3p	TMEM144
ssc-miR-155-3p	SDCBP2
ssc-miR-155-3p	SLC16A12
ssc-miR-155-3p	OSGEPL1
ssc-miR-155-3p	BDH2
ssc-miR-155-3p	ARIH1
ssc-miR-155-3p	GFM1
ssc-miR-155-3p	CLDN2
ssc-miR-155-3p	RBL2
ssc-miR-155-3p	NUBPL
ssc-miR-155-3p	ZKSCAN5
ssc-miR-155-3p	SACS
ssc-miR-155-3p	B3GNT9
ssc-miR-155-3p	XPR1
ssc-miR-155-3p	ZNF341
ssc-miR-155-3p	PHC3
ssc-miR-155-3p	PHF6
ssc-miR-155-3p	KDM4C
ssc-miR-155-3p	FOCAD
ssc-miR-155-3p	CDKN2AIPNL
ssc-miR-155-3p	TNPO3
ssc-miR-149	SULT4A1
ssc-miR-149	MCHR1
ssc-miR-149	FAIM2
ssc-miR-149	LMBR1L
ssc-miR-149	ARHGEF25
ssc-miR-149	PRMT8
ssc-miR-149	IPO8
ssc-miR-149	DDX11
ssc-miR-149	IQSEC3
ssc-miR-149	TEAD4
ssc-miR-149	TNFRSF1A
ssc-miR-149	SRF
ssc-miR-149	C15orf39
ssc-miR-149	RRP36
ssc-miR-149	POP4
ssc-miR-149	LYPD5
ssc-miR-149	LGMN
ssc-miR-149	IRX3
ssc-miR-149	MMP14
ssc-miR-149	PNKP
ssc-miR-149	CMTM5
ssc-miR-149	SAE1
ssc-miR-149	SRSF4
ssc-miR-149	POMT2
ssc-miR-149	CDH24
ssc-miR-149	GRWD1
ssc-miR-149	GPX2
ssc-miR-149	GAS8
ssc-miR-149	DLST
ssc-miR-149	MAN1A2
ssc-miR-149	NUDT17
ssc-miR-149	C15orf52
ssc-miR-149	MED23
ssc-miR-149	SCYL3
ssc-miR-149	IDO1
ssc-miR-149	AP3M2
ssc-miR-149	CADM3
ssc-miR-149	FCGR1A
ssc-miR-149	GBA
ssc-miR-149	DCAF6
ssc-miR-149	C14orf37
ssc-miR-149	SPOUT1
ssc-miR-149	UBE2J1
ssc-miR-149	SLC17A5
ssc-miR-149	STRIP1
ssc-miR-149	DDX31
ssc-miR-149	SMC2
ssc-miR-149	SEC63
ssc-miR-149	PIGO
ssc-miR-149	CD72
ssc-miR-149	CFAP45
ssc-miR-149	PHTF1
ssc-miR-149	PPM1J
ssc-miR-149	THBS2
ssc-miR-149	POLR3C
ssc-miR-149	MPZL1
ssc-miR-149	WLS
ssc-miR-149	CDC20
ssc-miR-149	PDZK1
ssc-miR-149	ESRP1
ssc-miR-149	MNS1
ssc-miR-149	DLGAP5
ssc-miR-149	BARHL2
ssc-miR-149	NSD2
ssc-miR-149	HM13
ssc-miR-149	PDIA6
ssc-miR-149	BMP1
ssc-miR-149	SHISA5
ssc-miR-149	HNF4A
ssc-miR-149	AAR2
ssc-miR-149	ITIH5
ssc-miR-149	MCM2
ssc-miR-149	ZNF197
ssc-miR-149	CLRN3
ssc-miR-149	ABTB2
ssc-miR-149	CSTF2
ssc-miR-149	RASSF4
ssc-miR-149	CDHR1
ssc-miR-149	MAP4K4
ssc-miR-149	PRPF19
ssc-miR-149	BAG1
ssc-miR-149	ADAMTS1
ssc-miR-149	PCK1
ssc-miR-149	FAM53B
ssc-miR-149	XPO7
ssc-miR-149	PTGIS
ssc-miR-149	RNF149
ssc-miR-149	STK35
ssc-miR-149	DPM1
ssc-miR-149	IQSEC2
ssc-miR-149	AP5Z1
ssc-miR-149	UBE2T
ssc-miR-149	EVI5L
ssc-miR-149	VPS16
ssc-miR-149	RHOBTB2
ssc-miR-149	MLEC
ssc-miR-149	ASB13
ssc-miR-149	IMPDH2
ssc-miR-149	PISD
ssc-miR-149	DUSP7
ssc-miR-149	MYD88
ssc-miR-149	FLT3
ssc-miR-149	HAGHL
ssc-miR-149	SLC6A1
ssc-miR-149	TFE3
ssc-miR-149	IAH1
ssc-miR-149	HYAL1
ssc-miR-149	TOMM20
ssc-miR-149	CPXM2
ssc-miR-149	BCKDK
ssc-miR-149	TMF1
ssc-miR-149	VEPH1
ssc-miR-149	ARPC1A
ssc-miR-149	MAPKAPK3
ssc-miR-149	CCT7
ssc-miR-149	ATP13A3
ssc-miR-149	SLC5A1
ssc-miR-149	MAP7D2
ssc-miR-149	NADSYN1
ssc-miR-149	ZFYVE27
ssc-miR-149	CD47
ssc-miR-149	GPR108
ssc-miR-149	SLC6A8
ssc-miR-149	PDCD11
ssc-miR-149	VEGFB
ssc-miR-149	ECHDC3
ssc-miR-149	KAT5
ssc-miR-149	UEVLD
ssc-miR-149	SETD5
ssc-miR-149	SEMA5B
ssc-miR-149	FAM210B
ssc-miR-149	MANBA
ssc-miR-149	POLR3E
ssc-miR-149	MTPAP
ssc-miR-149	PFKFB3
ssc-miR-149	CDC45
ssc-miR-149	ATRN
ssc-miR-149	PRADC1
ssc-miR-149	MAVS
ssc-miR-149	TNNC1
ssc-miR-149	SLC25A22
ssc-miR-149	FOSL1
ssc-miR-149	SLC52A3
ssc-miR-149	SUMF2
ssc-miR-149	SGK2
ssc-miR-149	PLEKHO1
ssc-miR-149	ANGPTL4
ssc-miR-149	PIMREG
ssc-miR-149	MPZL3
ssc-miR-149	DNAJC18
ssc-miR-149	C1QL2
ssc-miR-149	PTGER1
ssc-miR-149	STX6
ssc-miR-149	FMNL1
ssc-miR-149	OLFM2
ssc-miR-149	SYT7
ssc-miR-149	ADGRG5
ssc-miR-149	THOC3
ssc-miR-149	PNPO
ssc-miR-149	ROBO3
ssc-miR-149	FAM196B
ssc-miR-149	HOXD13
ssc-miR-149	CAMK1G
ssc-miR-149	CDYL2
ssc-miR-149	CDS2
ssc-miR-149	DNAJB2
ssc-miR-149	PDZD3
ssc-miR-149	SUSD2
ssc-miR-149	CEP83
ssc-miR-149	GORASP2
ssc-miR-149	SH3BP2
ssc-miR-149	TTF2
ssc-miR-149	RAB3A
ssc-miR-149	ARAP3
ssc-miR-149	BNIP1
ssc-miR-149	HAPLN3
ssc-miR-149	C2CD2L
ssc-miR-149	FCHSD1
ssc-miR-149	GGA3
ssc-miR-149	PSMC5
ssc-miR-149	ABCB8
ssc-miR-149	FAM57A
ssc-miR-149	FLVCR1
ssc-miR-149	DPF1
ssc-miR-149	NECTIN1
ssc-miR-149	SLC6A19
ssc-miR-149	CLCN1
ssc-miR-149	AXIN1
ssc-miR-149	CPN2
ssc-miR-149	ELAVL1
ssc-miR-149	ZNF142
ssc-miR-149	ENDOV
ssc-miR-149	EPHA1
ssc-miR-149	NAT9
ssc-miR-149	NKIRAS2
ssc-miR-149	NEIL2
ssc-miR-149	FARSA
ssc-miR-149	CLEC16A
ssc-miR-149	SLC35C1
ssc-miR-149	ADGRF2
ssc-miR-149	RNF44
ssc-miR-149	TCAP
ssc-miR-149	CRTAM
ssc-miR-149	CYB561D1
ssc-miR-149	PLCH2
ssc-miR-149	RAPGEF3
ssc-miR-149	PIAS4
ssc-miR-149	SECISBP2
ssc-miR-149	FAM160A1
ssc-miR-149	PAPSS2
ssc-miR-149	SULT1C3
ssc-miR-149	NDUFV3
ssc-miR-149	KCNK5
ssc-miR-149	MSI1
ssc-miR-149	ENTPD6
ssc-miR-149	PAK3
ssc-miR-149	CDK4
ssc-miR-149	RCC1
ssc-miR-149	MAP3K3
ssc-miR-149	IQSEC1
ssc-miR-149	NUMBL
ssc-miR-149	KDSR
ssc-miR-149	GSG1L
ssc-miR-149	CYHR1
ssc-miR-149	TLE2
ssc-miR-149	ZNF526
ssc-miR-149	RRBP1
ssc-miR-149	TBC1D2B
ssc-miR-149	GIT2
ssc-miR-149	KLHL30
ssc-miR-149	STX1B
ssc-miR-149	CSF2
ssc-miR-149	MRPL55
ssc-miR-149	CNR2
ssc-miR-149	IGFBP5
ssc-miR-149	CR2
ssc-miR-149	LDHD
ssc-miR-149	TCF23
ssc-miR-149	SSH3
ssc-miR-149	PIK3CD
ssc-miR-149	PEX5
ssc-miR-149	TMEM125
ssc-miR-149	PTGIR
ssc-miR-149	FBXO2
ssc-miR-149	ADAMTSL2
ssc-miR-149	RBBP8NL
ssc-miR-149	C2orf71
ssc-miR-149	MARCO
ssc-miR-149	SPTSSB
ssc-miR-149	PPP1R12C
ssc-miR-149	MYMK
ssc-miR-149	VPS37C
ssc-miR-149	ITGA3
ssc-miR-149	VSTM2B
ssc-miR-149	NIPAL4
ssc-miR-149	LGALS8
ssc-miR-149	SMC1A
ssc-miR-149	UBL4A
ssc-miR-149	LSM14B
ssc-miR-149	CXorf38
ssc-miR-149	MAP2K3
ssc-miR-149	MINK1
ssc-miR-149	RAP2A
ssc-miR-149	KCNT1
ssc-miR-149	AQP3
ssc-miR-149	FTO
ssc-miR-149	SCNN1A
ssc-miR-149	SPON2
ssc-miR-149	CIRBP
ssc-miR-149	FUT7
ssc-miR-149	YY1
ssc-miR-149	GRAMD1B
ssc-miR-149	SLC29A1
ssc-miR-149	UBTD1
ssc-miR-149	ZNF473
ssc-miR-149	FOXF1
ssc-miR-149	SERAC1
ssc-miR-149	PTK2B
ssc-miR-149	ARHGEF37
ssc-miR-149	C15orf62
ssc-miR-149	GPR68
ssc-miR-149	CHST15
ssc-miR-149	WSCD1
ssc-miR-149	RIMS3
ssc-miR-149	NAPG
ssc-miR-149	SPRY3
ssc-miR-149	CCDC69
ssc-miR-149	PPP2R3B
ssc-miR-149	BGN
ssc-miR-149	ATG13
ssc-miR-149	SRARP
ssc-miR-149	CAVIN1
ssc-miR-149	TRABD2B
ssc-miR-149	SBF1
ssc-miR-149	PLEKHA7
ssc-miR-149	ENTPD5
ssc-miR-149	PLVAP
ssc-miR-149	TMOD1
ssc-miR-149	TTC4
ssc-miR-149	SNX10
ssc-miR-149	HABP4
ssc-miR-149	KIAA0753
ssc-miR-149	LITAF
ssc-miR-149	CARD11
ssc-miR-149	RHBG
ssc-miR-149	IHH
ssc-miR-149	RNF145
ssc-miR-149	IMMT
ssc-miR-149	ARHGAP20
ssc-miR-149	NOS1AP
ssc-miR-149	KLK14
ssc-miR-149	RGS10
ssc-miR-149	MAFG
ssc-miR-149	SYVN1
ssc-miR-149	MIF4GD
ssc-miR-149	IRF4
ssc-miR-149	GLT1D1
ssc-miR-149	SGSM2
ssc-miR-149	ALKBH3
ssc-miR-149	PTDSS2
ssc-miR-149	SNAI2
ssc-miR-149	NKAIN4
ssc-miR-149	EIF2S2
ssc-miR-149	CGNL1
ssc-miR-149	TRMT61A
ssc-miR-149	XXYLT1
ssc-miR-149	NEUROD2
ssc-miR-149	SHKBP1
ssc-miR-149	ZSWIM7
ssc-miR-149	M6PR
ssc-miR-149	HSPA8
ssc-miR-149	PLCXD2
ssc-miR-149	MAD1L1
ssc-miR-149	GCM1
ssc-miR-149	GNAO1
ssc-miR-149	MUTYH
ssc-miR-149	KCTD13
ssc-miR-149	ASS1
ssc-miR-149	DDIT4
ssc-miR-149	LBP
ssc-miR-149	C7orf50
ssc-miR-149	GSTA1
ssc-miR-149	ARHGEF19
ssc-miR-149	THEM6
ssc-miR-149	TSC22D1
ssc-miR-149	FBF1
ssc-miR-149	DNASE1L3
ssc-miR-149	ZNF35
ssc-miR-149	KDM5C
ssc-miR-149	MXRA7
ssc-miR-149	ELOVL1
ssc-miR-149	HVCN1
ssc-miR-149	NEURL1
ssc-miR-149	PTPRA
ssc-miR-149	IFT88
ssc-miR-149	CEP104
ssc-miR-149	PDPK1
ssc-miR-149	CRTAP
ssc-miR-149	SMAD2
ssc-miR-149	MYO1D
ssc-miR-149	DTYMK
ssc-miR-149	GBX1
ssc-miR-149	VPS26B
ssc-miR-149	HPN
ssc-miR-149	DLG2
ssc-miR-149	HDAC8
ssc-miR-149	TBC1D10C
ssc-miR-149	TRIM29
ssc-miR-149	MAP1LC3C
ssc-miR-149	MLLT6
ssc-miR-149	CCDC50
ssc-miR-149	HGFAC
ssc-miR-149	UBE2K
ssc-miR-149	NDOR1
ssc-miR-149	SLC6A9
ssc-miR-149	EVL
ssc-miR-149	CD247
ssc-miR-149	KPNA4
ssc-miR-149	PSMD13
ssc-miR-149	OTUD3
ssc-miR-149	TOM1
ssc-miR-149	RIC3
ssc-miR-149	PMPCA
ssc-miR-149	NR1I2
ssc-miR-149	KIAA1456
ssc-miR-149	PTPN1
ssc-miR-149	CCDC62
ssc-miR-149	ACER1
ssc-miR-149	GNAI2
ssc-miR-149	ZNF512B
ssc-miR-149	JAKMIP2
ssc-miR-149	CCND1
ssc-miR-149	G3BP1
ssc-miR-149	C14orf132
ssc-miR-149	TEAD2
ssc-miR-149	KRT8
ssc-miR-149	POLR3A
ssc-miR-149	VIPR2
ssc-miR-149	NDUFS7
ssc-miR-149	IFT122
ssc-miR-149	HMOX1
ssc-miR-149	VWF
ssc-miR-149	OPCML
ssc-miR-149	SLC7A6OS
ssc-miR-149	CKS1B
ssc-miR-149	LBR
ssc-miR-149	HTD2
ssc-miR-149	TMEM175
ssc-miR-149	SPDEF
ssc-miR-149	MLLT1
ssc-miR-149	BCL2L1
ssc-miR-149	RELL2
ssc-miR-149	SIN3A
ssc-miR-149	DPP7
ssc-miR-149	TRDC
ssc-miR-149	RNF122
ssc-miR-149	STAB1
ssc-miR-149	ANKRA2
ssc-miR-149	SLC25A11
ssc-miR-149	PGP
ssc-miR-149	TMEM186
ssc-miR-149	GDPD5
ssc-miR-149	NSMF
ssc-miR-149	ASPG
ssc-miR-149	NKAPD1
ssc-miR-149	AVL9
ssc-miR-149	NBEAL2
ssc-miR-149	EIF3B
ssc-miR-149	GIT1
ssc-miR-149	TPCN1
ssc-miR-149	HADH
ssc-miR-149	ANK1
ssc-miR-149	NOS3
ssc-miR-149	ZC3H7B
ssc-miR-149	CREBL2
ssc-miR-149	SPHK1
ssc-miR-149	TAF5L
ssc-miR-149	KAZALD1
ssc-miR-149	B3GALT5
ssc-miR-149	TMEM139
ssc-miR-149	HOXB9
ssc-miR-149	DCLK2
ssc-miR-149	RAB4A
ssc-miR-149	NCOA5
ssc-miR-149	URB2
ssc-miR-149	DGAT1
ssc-miR-149	LIMD2
ssc-miR-149	YBEY
ssc-miR-149	FGF6
ssc-miR-149	ETV6
ssc-miR-149	CASKIN2
ssc-miR-149	ACLY
ssc-miR-149	PKLR
ssc-miR-149	HGS
ssc-miR-149	CDHR5
ssc-miR-149	CDC6
ssc-miR-149	CYB5B
ssc-miR-149	SLC25A34
ssc-miR-149	CLEC11A
ssc-miR-149	SLC7A9
ssc-miR-149	PTPRH
ssc-miR-149	ITGB2
ssc-miR-149	ACTN4
ssc-miR-149	CRTC3
ssc-miR-149	FAM109B
ssc-miR-149	SEMA4B
ssc-miR-149	RALGAPA2
ssc-miR-149	RND1
ssc-miR-149	TMEM42
ssc-miR-149	TEKT1
ssc-miR-149	HLA-DOB
ssc-miR-149	TMEM94
ssc-miR-149	TMEM8A
ssc-miR-149	SCO1
ssc-miR-149	TOR1A
ssc-miR-149	MLXIPL
ssc-miR-149	ZHX3
ssc-miR-149	ALG11
ssc-miR-149	NUDT3
ssc-miR-149	HSPA12B
ssc-miR-149	RBM23
ssc-miR-149	GFOD1
ssc-miR-149	LGI3
ssc-miR-149	MXD1
ssc-miR-149	EXOC2
ssc-miR-149	ABHD2
ssc-miR-149	OPA3
ssc-miR-149	CBLC
ssc-miR-149	PER1
ssc-miR-149	CHP2
ssc-miR-149	VWA5B1
ssc-miR-149	STRADA
ssc-miR-149	TPGS1
ssc-miR-149	CCDC127
ssc-miR-149	GHSR
ssc-miR-149	SLC16A9
ssc-miR-149	NHEJ1
ssc-miR-149	EPCAM
ssc-miR-149	COL8A2
ssc-miR-149	TSPAN19
ssc-miR-149	PPARD
ssc-miR-149	GLIPR2
ssc-miR-149	NUAK1
ssc-miR-149	NCAPG
ssc-miR-149	IFITM3
ssc-miR-149	SMCR8
ssc-miR-149	IRX2
ssc-miR-149	RALGDS
ssc-miR-149	RABEP2
ssc-miR-149	CFLAR
ssc-miR-149	DRG2
ssc-miR-149	GHRHR
ssc-miR-149	PAXX
ssc-miR-149	TLR2
ssc-miR-149	TMC8
ssc-miR-149	TMEM134
ssc-miR-149	JMJD6
ssc-miR-149	NXNL1
ssc-miR-149	PLAC8
ssc-miR-149	KCNJ10
ssc-miR-149	TRAF3
ssc-miR-149	CYP2A19
ssc-miR-149	RNF4
ssc-miR-149	TICRR
ssc-miR-149	SLC43A1
ssc-miR-149	C2CD5
ssc-miR-149	CYP4B1
ssc-miR-149	COMTD1
ssc-miR-149	HHATL
ssc-miR-149	TCF3
ssc-miR-149	SETD4
ssc-miR-149	ATP5F1
ssc-miR-149	ANKRD53
ssc-miR-149	ACOXL
ssc-miR-149	ATP1A3
ssc-miR-137	TAF7L
ssc-miR-137	DR1
ssc-miR-137	WBP1L
ssc-miR-137	DENND1B
ssc-miR-137	VAPA
ssc-miR-137	MSI2
ssc-miR-450a	MYF6
ssc-miR-450a	ZIC3
ssc-miR-450a	BDKRB2
ssc-miR-450a	ADAM2
ssc-miR-450a	CD44
ssc-miR-362	APOBEC3B
ssc-miR-362	ACVR1B
ssc-miR-362	ITGA5
ssc-miR-362	CCDC77
ssc-miR-362	NAP1L1
ssc-miR-362	TAF11
ssc-miR-362	NFYA
ssc-miR-362	C15orf39
ssc-miR-362	RLBP1
ssc-miR-362	KCNC3
ssc-miR-362	CDC42
ssc-miR-362	ACAP3
ssc-miR-362	SLC17A7
ssc-miR-362	NECAP2
ssc-miR-362	PSME1
ssc-miR-362	SPIRE2
ssc-miR-362	TRIM62
ssc-miR-362	GSTA4
ssc-miR-362	IFNGR1
ssc-miR-362	TLE4
ssc-miR-362	IL7
ssc-miR-362	SLC25A32
ssc-miR-362	PCSK2
ssc-miR-362	PDE7B
ssc-miR-362	ANK1
ssc-miR-362	DPH5
ssc-miR-362	RTN4IP1
ssc-miR-362	FRMD6
ssc-miR-362	MTDH
ssc-miR-362	SLC9A7
ssc-miR-362	PDRG1
ssc-miR-362	ZSWIM1
ssc-miR-362	SCNN1G
ssc-miR-362	NCLN
ssc-miR-362	ADAMDEC1
ssc-miR-362	FAM171A1
ssc-miR-362	ABLIM2
ssc-miR-362	COMMD6
ssc-miR-362	SMARCB1
ssc-miR-362	EYA2
ssc-miR-362	HIF1AN
ssc-miR-362	MYT1L
ssc-miR-362	BDH1
ssc-miR-362	CHUK
ssc-miR-362	COX18
ssc-miR-362	FBXL16
ssc-miR-362	OTC
ssc-miR-362	GRPR
ssc-miR-362	TAF1B
ssc-miR-362	PFKFB1
ssc-miR-362	RASGEF1A
ssc-miR-362	LOXL3
ssc-miR-362	HEPH
ssc-miR-362	SPOCK3
ssc-miR-362	GFRA2
ssc-miR-362	WDR82
ssc-miR-362	MAVS
ssc-miR-362	SASH3
ssc-miR-362	CD3E
ssc-miR-362	PPP2CA
ssc-miR-362	C1QL2
ssc-miR-362	C1orf21
ssc-miR-362	WDR75
ssc-miR-362	ZGRF1
ssc-miR-362	PIK3C2B
ssc-miR-362	HHLA2
ssc-miR-362	VASH2
ssc-miR-362	CREB3L2
ssc-miR-362	POMGNT1
ssc-miR-362	MMP8
ssc-miR-362	PPWD1
ssc-miR-362	C1orf115
ssc-miR-362	C2orf69
ssc-miR-362	ADORA1
ssc-miR-362	ANAPC4
ssc-miR-362	SATB2
ssc-miR-362	CHTOP
ssc-miR-362	SELRC1
ssc-miR-362	ZNF423
ssc-miR-362	NUCKS1
ssc-miR-362	HPN
ssc-miR-362	RWDD2A
ssc-miR-362	EPN3
ssc-miR-362	MGLL
ssc-miR-362	FLYWCH1
ssc-miR-362	SLC37A2
ssc-miR-362	LZTS1
ssc-miR-362	NDNF
ssc-miR-362	NELFCD
ssc-miR-362	FAM163B
ssc-miR-362	SPART
ssc-miR-362	CELF1
ssc-miR-362	EMCN
ssc-miR-362	SLC25A23
ssc-miR-362	SPRY4
ssc-miR-362	IL27RA
ssc-miR-362	MBNL1
ssc-miR-362	NFXL1
ssc-miR-362	SPSB3
ssc-miR-362	RFC5
ssc-miR-362	C5orf24
ssc-miR-362	DNPEP
ssc-miR-362	FUT10
ssc-miR-362	PLEKHG3
ssc-miR-362	FAM129A
ssc-miR-362	ABCC5
ssc-miR-362	SMAD5
ssc-miR-362	LRRC31
ssc-miR-362	NDST3
ssc-miR-362	ZNF250
ssc-miR-362	HUS1
ssc-miR-362	AGO3
ssc-miR-362	TRAF6
ssc-miR-362	ZMAT3
ssc-miR-362	PPP2R3A
ssc-miR-362	KLF12
ssc-miR-362	SOAT2
ssc-miR-362	DAZAP2
ssc-miR-362	SLC9A9
ssc-miR-362	GOSR1
ssc-miR-362	TPPP3
ssc-miR-362	H6PD
ssc-miR-362	MRPL18
ssc-miR-362	VPS53
ssc-miR-362	RC3H1
ssc-miR-362	ATG12
ssc-miR-362	APP
ssc-miR-362	ARAP2
ssc-miR-362	LETM2
ssc-miR-362	ATG2A
ssc-miR-362	GPR108
ssc-miR-362	HSF1
ssc-miR-362	EFCAB1
ssc-miR-362	ARMCX5
ssc-miR-362	SFPQ
ssc-miR-362	TIMP4
ssc-miR-362	RAVER1
ssc-miR-362	GRAP2
ssc-miR-362	CRTAP
ssc-miR-362	SMAD2
ssc-miR-362	S100G
ssc-miR-362	ARHGEF6
ssc-miR-362	BCL11A
ssc-miR-362	MED12L
ssc-miR-362	GNG4
ssc-miR-362	IQCK
ssc-miR-362	ASH2L
ssc-miR-362	CELSR1
ssc-miR-362	CCND1
ssc-miR-362	GPR63
ssc-miR-362	SLC6A4
ssc-miR-362	UEVLD
ssc-miR-362	ALPK3
ssc-miR-362	QSOX2
ssc-miR-362	SLC7A6OS
ssc-miR-362	SLC5A12
ssc-miR-362	CKS1B
ssc-miR-362	WNT2
ssc-miR-362	MSH6
ssc-miR-362	PAXIP1
ssc-miR-362	FGF12
ssc-miR-362	SNAPIN
ssc-miR-362	JAKMIP2
ssc-miR-362	NGB
ssc-miR-362	SMARCD1
ssc-miR-362	CD8A
ssc-miR-362	TMEM179
ssc-miR-362	NDUFB11
ssc-miR-362	STX3
ssc-miR-362	COG5
ssc-miR-362	STX6
ssc-miR-362	C8orf88
ssc-miR-362	ZNF784
ssc-miR-362	RBM39
ssc-miR-362	SCAMP1
ssc-miR-362	CFTR
ssc-miR-362	TMEM263
ssc-miR-362	CISH
ssc-miR-362	NOA1
ssc-miR-362	PDCD1LG2
ssc-miR-362	PRKAA2
ssc-miR-362	HSPA12B
ssc-miR-362	TNPO3
ssc-miR-362	TMEM252
ssc-miR-362	FCER2
ssc-miR-362	CHPF2
ssc-miR-362	RUVBL2
ssc-miR-362	MTRF1
ssc-miR-362	NAA60
ssc-miR-362	COX6A1
ssc-miR-362	DIMT1
ssc-miR-362	SLFN14
ssc-miR-362	STN1
ssc-miR-362	AMBRA1
ssc-miR-362	MRPS11
ssc-miR-362	HCLS1
ssc-miR-362	SLC16A9
ssc-miR-362	STK32B
ssc-miR-362	UPP2
ssc-miR-362	TBC1D25
ssc-miR-362	HLX
ssc-miR-362	LAMTOR3
ssc-miR-362	SLC4A8
ssc-miR-362	ANKRD40
ssc-miR-362	CHST11
ssc-miR-362	JMJD6
ssc-miR-362	KDM4A
ssc-miR-362	GPR17
ssc-miR-362	LARP6
ssc-miR-362	ID1
ssc-miR-362	PCYT1A
ssc-miR-424-5p	CNPY3
ssc-miR-424-5p	BTN1A1
ssc-miR-424-5p	PARK7
ssc-miR-424-5p	ICMT
ssc-miR-424-5p	SPTLC2
ssc-miR-424-5p	DNAJB4
ssc-miR-424-5p	MTFR1L
ssc-miR-424-5p	WISP3
ssc-miR-424-5p	PTGES2
ssc-miR-424-5p	PHTF1
ssc-miR-424-5p	DPH5
ssc-miR-424-5p	DDO
ssc-miR-424-5p	SCMH1
ssc-miR-424-5p	MTFR1
ssc-miR-424-5p	IDE
ssc-miR-424-5p	EBI3
ssc-miR-424-5p	MMAB
ssc-miR-424-5p	SHROOM3
ssc-miR-424-5p	NEFL
ssc-miR-424-5p	PRPS1
ssc-miR-424-5p	MTMR3
ssc-miR-424-5p	ARFGAP2
ssc-miR-424-5p	DEPDC5
ssc-miR-424-5p	C16orf58
ssc-miR-424-5p	AMOTL2
ssc-miR-424-5p	FBXL16
ssc-miR-424-5p	PRSS12
ssc-miR-424-5p	LMTK2
ssc-miR-424-5p	STT3B
ssc-miR-424-5p	NAALADL1
ssc-miR-424-5p	LPIN1
ssc-miR-424-5p	SLC16A12
ssc-miR-424-5p	ATP13A3
ssc-miR-424-5p	GSTO2
ssc-miR-424-5p	NEK10
ssc-miR-424-5p	EIF3A
ssc-miR-424-5p	TNMD
ssc-miR-424-5p	MLXIP
ssc-miR-424-5p	SCARF2
ssc-miR-424-5p	MCU
ssc-miR-424-5p	ZNF507
ssc-miR-424-5p	CBX2
ssc-miR-424-5p	DGKD
ssc-miR-424-5p	MREG
ssc-miR-424-5p	UTP18
ssc-miR-424-5p	SAMD4A
ssc-miR-424-5p	AXIN2
ssc-miR-424-5p	PSMD2
ssc-miR-424-5p	CDCA7
ssc-miR-424-5p	MBLAC2
ssc-miR-424-5p	SLC16A5
ssc-miR-424-5p	KEAP1
ssc-miR-424-5p	IL2RB
ssc-miR-424-5p	APOA5
ssc-miR-424-5p	STEAP3
ssc-miR-424-5p	TMEM61
ssc-miR-424-5p	ZNF423
ssc-miR-424-5p	UBE2L6
ssc-miR-424-5p	PRDX6
ssc-miR-424-5p	CDC25A
ssc-miR-424-5p	SLC12A6
ssc-miR-424-5p	A4GNT
ssc-miR-424-5p	RMI2
ssc-miR-424-5p	COL14A1
ssc-miR-424-5p	GPD1L
ssc-miR-424-5p	CCDC47
ssc-miR-424-5p	TBPL1
ssc-miR-424-5p	SFXN2
ssc-miR-424-5p	LGALS8
ssc-miR-424-5p	ACSF2
ssc-miR-424-5p	HNRNPLL
ssc-miR-424-5p	NFE2
ssc-miR-424-5p	ABCF1
ssc-miR-424-5p	MAP2K1
ssc-miR-424-5p	IL12B
ssc-miR-424-5p	PTPN3
ssc-miR-424-5p	MGAT1
ssc-miR-424-5p	MYPN
ssc-miR-424-5p	RPH3AL
ssc-miR-424-5p	PLEKHG3
ssc-miR-424-5p	RIMS3
ssc-miR-424-5p	USF2
ssc-miR-424-5p	EDA
ssc-miR-424-5p	CHORDC1
ssc-miR-424-5p	SRARP
ssc-miR-424-5p	EIF3I
ssc-miR-424-5p	GRIN3A
ssc-miR-424-5p	FBXO30
ssc-miR-424-5p	SINHCAF
ssc-miR-424-5p	FAM168A
ssc-miR-424-5p	RUNX1
ssc-miR-424-5p	PTDSS2
ssc-miR-424-5p	ATXN1L
ssc-miR-424-5p	SLC16A4
ssc-miR-424-5p	CGNL1
ssc-miR-424-5p	FSD1L
ssc-miR-424-5p	KIZ
ssc-miR-424-5p	ZNF646
ssc-miR-424-5p	KANSL3
ssc-miR-424-5p	MIGA1
ssc-miR-424-5p	DGKE
ssc-miR-424-5p	UBE3A
ssc-miR-424-5p	CDC42EP2
ssc-miR-424-5p	ZNF671
ssc-miR-424-5p	EDEM3
ssc-miR-424-5p	ICA1L
ssc-miR-424-5p	ZNF207
ssc-miR-424-5p	SSFA2
ssc-miR-424-5p	ANO3
ssc-miR-424-5p	TOB2
ssc-miR-424-5p	B3GNT9
ssc-miR-424-5p	OSBPL2
ssc-miR-424-5p	KRT80
ssc-miR-424-5p	ZBTB43
ssc-miR-424-5p	MARK2
ssc-miR-424-5p	NDFIP1
ssc-miR-424-5p	ATF7IP2
ssc-miR-424-5p	ANKRD39
ssc-miR-424-5p	HMGN5
ssc-miR-424-5p	SH3BGRL2
ssc-miR-424-5p	HYAL3
ssc-miR-424-5p	WDR63
ssc-miR-424-5p	PTPRD
ssc-miR-424-5p	DAPK3
ssc-miR-424-5p	SYT4
ssc-miR-424-5p	MTSS1
ssc-miR-424-5p	ADO
ssc-miR-424-5p	PITX2
ssc-miR-424-5p	SCAF11
ssc-miR-424-5p	RRP7A
ssc-miR-424-5p	MELK
ssc-miR-424-5p	STX6
ssc-miR-424-5p	ETV6
ssc-miR-424-5p	SIAH1
ssc-miR-424-5p	PTCH1
ssc-miR-424-5p	CRACR2A
ssc-miR-424-5p	MGRN1
ssc-miR-424-5p	CCAR1
ssc-miR-424-5p	WRN
ssc-miR-424-5p	MFAP3L
ssc-miR-424-5p	PPP2R5C
ssc-miR-424-5p	CEP192
ssc-miR-424-5p	TFB1M
ssc-miR-424-5p	TMEM51
ssc-miR-424-5p	PIGT
ssc-miR-424-5p	ECHDC1
ssc-miR-424-5p	TMEM8A
ssc-miR-424-5p	TBCE
ssc-miR-424-5p	NOL7
ssc-miR-424-5p	NUP155
ssc-miR-424-5p	LCA5
ssc-miR-424-5p	PLEKHA8
ssc-miR-424-5p	STXBP5
ssc-miR-424-5p	RNF14
ssc-miR-424-5p	SV2A
ssc-miR-424-5p	ENOX2
ssc-miR-424-5p	ORC2
ssc-miR-424-5p	ANXA13
ssc-miR-424-5p	TMED1
ssc-miR-424-5p	AIMP1
ssc-miR-424-5p	ATP6V1E1
ssc-miR-450c-5p	MYF6
ssc-miR-450c-5p	ZIC3
ssc-miR-450c-5p	BDKRB2
ssc-miR-450c-5p	ADAM2
ssc-miR-450c-5p	CD44
ssc-miR-450c-3p	NRN1
ssc-miR-450c-3p	CMTM5
ssc-miR-450c-3p	ZFYVE19
ssc-miR-450c-3p	KIT
ssc-miR-450c-3p	MS4A7
ssc-miR-450c-3p	PSEN2
ssc-miR-450c-3p	PEX11G
ssc-miR-450c-3p	USP12
ssc-miR-450c-3p	SYNGR1
ssc-miR-450c-3p	STRIP2
ssc-miR-450c-3p	CNN1
ssc-miR-450c-3p	JHY
ssc-miR-450c-3p	CHD3
ssc-miR-450c-3p	CWF19L2
ssc-miR-450c-3p	PIK3CD
ssc-miR-450c-3p	PROSER2
ssc-miR-450c-3p	RNF169
ssc-miR-450c-3p	MARK2
ssc-miR-450c-3p	NCOA2
ssc-miR-450c-3p	NUDT21
ssc-miR-450c-3p	SLC26A2
ssc-miR-450c-3p	NR4A1
ssc-miR-450c-3p	TMEM135
ssc-miR-450c-3p	FOXA1
ssc-miR-450c-3p	RBM47
ssc-miR-450c-3p	SREBF1
ssc-miR-450c-3p	RNF114
ssc-miR-450c-3p	PEF1
ssc-miR-450c-3p	ERC1
ssc-miR-450c-3p	CMYA5
ssc-miR-450c-3p	CTDSPL2
ssc-miR-450c-3p	DDX47
ssc-miR-450c-3p	RGS6
ssc-miR-450c-3p	UPK3A
ssc-miR-450c-3p	ZC3H12D
ssc-miR-450c-3p	RUVBL2
ssc-miR-450c-3p	SCUBE3
ssc-miR-450c-3p	RPAIN
ssc-miR-503	STK19
ssc-miR-503	MLC1
ssc-miR-503	DSP
ssc-miR-503	SSR1
ssc-miR-503	PSEN1
ssc-miR-503	MAP1LC3B
ssc-miR-503	RIPK3
ssc-miR-503	DEGS2
ssc-miR-503	SPIRE2
ssc-miR-503	OSTM1
ssc-miR-503	SIT1
ssc-miR-503	SARDH
ssc-miR-503	SLC2A8
ssc-miR-503	BAHD1
ssc-miR-503	TLN1
ssc-miR-503	HIVEP2
ssc-miR-503	LRSAM1
ssc-miR-503	FNBP1L
ssc-miR-503	TP53I3
ssc-miR-503	MMAB
ssc-miR-503	SEC24C
ssc-miR-503	PDLIM5
ssc-miR-503	PRPF19
ssc-miR-503	RALGAPB
ssc-miR-503	PPP1CC
ssc-miR-503	PDGFA
ssc-miR-503	ADRA1A
ssc-miR-503	CMPK2
ssc-miR-503	KCNG1
ssc-miR-503	EMX1
ssc-miR-503	PIK3IP1
ssc-miR-503	PIP5K1C
ssc-miR-503	ABHD1
ssc-miR-503	NAP1L4
ssc-miR-503	SRL
ssc-miR-503	CTNS
ssc-miR-503	PSMC3IP
ssc-miR-503	RHOA
ssc-miR-503	ZDHHC20
ssc-miR-503	PITPNM3
ssc-miR-503	FAM83G
ssc-miR-503	MED7
ssc-miR-503	ELMO2
ssc-miR-503	EIF4E2
ssc-miR-503	POLD2
ssc-miR-503	JADE2
ssc-miR-503	PGM2L1
ssc-miR-503	IKBKG
ssc-miR-503	FAM124A
ssc-miR-503	RRP1B
ssc-miR-503	ZNF423
ssc-miR-503	ASTN1
ssc-miR-503	UBE2Z
ssc-miR-503	PKP1
ssc-miR-503	CDC7
ssc-miR-503	EIF4G1
ssc-miR-503	PSD2
ssc-miR-503	NEU3
ssc-miR-503	GNG2
ssc-miR-503	CCP110
ssc-miR-503	RMI2
ssc-miR-503	UQCC2
ssc-miR-503	IPO7
ssc-miR-503	VSTM2A
ssc-miR-503	DPM1
ssc-miR-503	LRRC24
ssc-miR-503	TPP2
ssc-miR-503	TMEM184C
ssc-miR-503	CTDSP2
ssc-miR-503	LPIN2
ssc-miR-503	NFASC
ssc-miR-503	SEC61G
ssc-miR-503	SLC36A1
ssc-miR-503	ZGPAT
ssc-miR-503	UBA7
ssc-miR-503	TMEM268
ssc-miR-503	TAF3
ssc-miR-503	COX10
ssc-miR-503	ACAP2
ssc-miR-503	ACBD4
ssc-miR-503	PTGDS
ssc-miR-503	CABIN1
ssc-miR-503	MIF4GD
ssc-miR-503	CCDC184
ssc-miR-503	SNAI2
ssc-miR-503	CGNL1
ssc-miR-503	TECR
ssc-miR-503	TCTA
ssc-miR-503	TAOK2
ssc-miR-503	CCM2
ssc-miR-503	ARF3
ssc-miR-503	LANCL2
ssc-miR-503	CD79A
ssc-miR-503	CAMSAP3
ssc-miR-503	ZNF862
ssc-miR-503	GIPC1
ssc-miR-503	QRICH1
ssc-miR-503	IFT88
ssc-miR-503	PEF1
ssc-miR-503	ALKBH5
ssc-miR-503	ASPHD2
ssc-miR-503	ZDHHC3
ssc-miR-503	HS3ST2
ssc-miR-503	RIC3
ssc-miR-503	YEATS2
ssc-miR-503	KIAA1456
ssc-miR-503	HCRTR1
ssc-miR-503	FASTK
ssc-miR-503	PAFAH1B3
ssc-miR-503	DNAJC5
ssc-miR-503	SLC6A1
ssc-miR-503	EXD3
ssc-miR-503	RAI1
ssc-miR-503	TRPV5
ssc-miR-503	NFATC1
ssc-miR-503	TK1
ssc-miR-503	MAPK3
ssc-miR-503	NFATC3
ssc-miR-503	FHL2
ssc-miR-503	SGMS1
ssc-miR-503	VANGL1
ssc-miR-503	QKI
ssc-miR-503	ENTPD8
ssc-miR-503	DDX59
ssc-miR-503	DUSP5
ssc-miR-503	CARD10
ssc-miR-503	RAB31
ssc-miR-503	GNB1
ssc-miR-503	TUB
ssc-miR-503	EPB41
ssc-miR-503	SMARCB1
ssc-miR-503	F3
ssc-miR-503	ALDH3A2
ssc-miR-503	TUBA4A
ssc-miR-503	EPB41L5
ssc-miR-503	HIST1H1E
ssc-miR-503	SKAP1
ssc-miR-503	AKAP3
ssc-miR-503	NEURL1
ssc-miR-503	ILKAP
ssc-miR-503	PHOX2B
ssc-miR-503	SULT2A1
ssc-miR-503	DMPK
ssc-miR-500	POLDIP3
ssc-miR-500	FOXRED2
ssc-miR-500	ABCD2
ssc-miR-500	FAM8A1
ssc-miR-500	ADGRG3
ssc-miR-500	SLC2A7
ssc-miR-500	PCMTD1
ssc-miR-500	ME1
ssc-miR-500	INVS
ssc-miR-500	FCGR1A
ssc-miR-500	TMED5
ssc-miR-500	CD1E
ssc-miR-500	STRIP1
ssc-miR-500	HCN3
ssc-miR-500	HDHD2
ssc-miR-500	JAG1
ssc-miR-500	PMF1
ssc-miR-500	PPP1R12B
ssc-miR-500	BCAS4
ssc-miR-500	ZNF84
ssc-miR-500	SLC38A3
ssc-miR-500	FGD1
ssc-miR-500	PLS3
ssc-miR-500	COMMD7
ssc-miR-500	SLC6A1
ssc-miR-500	EDAR
ssc-miR-500	ITGBL1
ssc-miR-500	PRKCE
ssc-miR-500	WIPI2
ssc-miR-500	GGT5
ssc-miR-500	SYT2
ssc-miR-500	CHST13
ssc-miR-500	NUP210
ssc-miR-500	TCIRG1
ssc-miR-500	SLC7A1
ssc-miR-500	PSME4
ssc-miR-500	DUSP3
ssc-miR-500	ALDH7A1
ssc-miR-500	MSTN
ssc-miR-500	AP1M1
ssc-miR-500	CNP
ssc-miR-500	ST6GALNAC1
ssc-miR-500	CDC42EP1
ssc-miR-500	PICALM
ssc-miR-500	ZNF558
ssc-miR-500	MAPT
ssc-miR-500	FAM169A
ssc-miR-500	FCHSD1
ssc-miR-500	NCBP2
ssc-miR-500	GLTPD2
ssc-miR-500	OVOL1
ssc-miR-500	TBRG1
ssc-miR-500	OSBPL8
ssc-miR-500	PIK3CD
ssc-miR-500	RNF169
ssc-miR-500	EFR3B
ssc-miR-500	PTPN11
ssc-miR-500	RAVER1
ssc-miR-500	PTPDC1
ssc-miR-500	ZBTB7B
ssc-miR-500	ARIH1
ssc-miR-500	LDLRAD4
ssc-miR-500	DQX1
ssc-miR-500	DDR1
ssc-miR-500	FARS2
ssc-miR-500	RTKN
ssc-miR-500	DGKZ
ssc-miR-500	RAP1GAP
ssc-miR-500	MANSC4
ssc-miR-500	NAPG
ssc-miR-500	PPIC
ssc-miR-500	RUBCNL
ssc-miR-500	FAF1
ssc-miR-500	CST3
ssc-miR-500	SNAI1
ssc-miR-500	CCDC51
ssc-miR-500	TBC1D10C
ssc-miR-500	MICU1
ssc-miR-500	H6PD
ssc-miR-500	METTL24
ssc-miR-500	NDRG4
ssc-miR-500	TPD52L2
ssc-miR-500	CACNA2D3
ssc-miR-500	RRN3
ssc-miR-500	CYTIP
ssc-miR-500	SEC22C
ssc-miR-500	DENND1B
ssc-miR-500	HLTF
ssc-miR-500	TMPRSS13
ssc-miR-500	TMC6
ssc-miR-500	DNMT3B
ssc-miR-500	FAM120B
ssc-miR-500	ABHD14B
ssc-miR-500	OPCML
ssc-miR-500	LRRC8A
ssc-miR-500	NMRK1
ssc-miR-500	PMEPA1
ssc-miR-500	GPR152
ssc-miR-500	ASMTL
ssc-miR-500	UBLCP1
ssc-miR-500	ZFR2
ssc-miR-500	ZC3H7B
ssc-miR-500	MRPL4
ssc-miR-500	INSL5
ssc-miR-500	ZBTB8OS
ssc-miR-500	SNCB
ssc-miR-500	CYS1
ssc-miR-500	RAB14
ssc-miR-500	NUDT16L1
ssc-miR-500	ZC3H7A
ssc-miR-500	MFSD4B
ssc-miR-500	ANKRD35
ssc-miR-500	CCDC117
ssc-miR-500	FAAP100
ssc-miR-500	COPS7B
ssc-miR-500	ACSF3
ssc-miR-500	C1orf194
ssc-miR-500	HSPA12B
ssc-miR-500	ANKRD13A
ssc-miR-500	C1RL
ssc-miR-500	C16orf91
ssc-miR-500	SV2A
ssc-miR-500	CD52
ssc-miR-500	INHBA
ssc-miR-500	DBR1
ssc-miR-500	METTL18
ssc-miR-500	C10orf76
ssc-miR-500	ZBTB16
ssc-miR-500	PHOX2B
ssc-miR-500	NOA1
ssc-miR-202-3p	CSAD
ssc-miR-202-3p	THTPA
ssc-miR-202-3p	MTHFD1
ssc-miR-202-3p	PINK1
ssc-miR-202-3p	CRISPLD2
ssc-miR-202-3p	LDLRAP1
ssc-miR-202-3p	ADGRG1
ssc-miR-202-3p	CCDC97
ssc-miR-202-3p	NR1H2
ssc-miR-202-3p	TRPM7
ssc-miR-202-3p	NPR1
ssc-miR-202-3p	KIF2C
ssc-miR-202-3p	SEMA6C
ssc-miR-202-3p	LMNA
ssc-miR-202-3p	A1CF
ssc-miR-202-3p	AGFG2
ssc-miR-202-3p	CFP
ssc-miR-202-3p	MYT1L
ssc-miR-202-3p	FAM173A
ssc-miR-202-3p	POLL
ssc-miR-202-3p	DUSP7
ssc-miR-202-3p	AZU1
ssc-miR-202-3p	PCED1A
ssc-miR-202-3p	HPSE
ssc-miR-202-3p	MAP4K2
ssc-miR-202-3p	MLXIP
ssc-miR-202-3p	CSF1R
ssc-miR-202-3p	TADA2A
ssc-miR-202-3p	PPP1R7
ssc-miR-202-3p	RNF13
ssc-miR-202-3p	PFN1
ssc-miR-202-3p	ADAMTS2
ssc-miR-202-3p	FTSJ3
ssc-miR-202-3p	GGCX
ssc-miR-202-3p	GNL3L
ssc-miR-202-3p	EEF1D
ssc-miR-202-3p	LENG8
ssc-miR-202-3p	KCNJ5
ssc-miR-202-3p	MRPL9
ssc-miR-202-3p	GPR83
ssc-miR-202-3p	VAT1
ssc-miR-202-3p	CA7
ssc-miR-202-3p	SP110
ssc-miR-202-3p	SNX19
ssc-miR-202-3p	NALCN
ssc-miR-202-3p	AURKC
ssc-miR-202-3p	ATG9A
ssc-miR-202-3p	TSN
ssc-miR-202-3p	MICU1
ssc-miR-202-3p	SLC9A9
ssc-miR-202-3p	LIPC
ssc-miR-202-3p	MTHFR
ssc-miR-202-3p	EIF4G1
ssc-miR-202-3p	TCF21
ssc-miR-202-3p	TAC4
ssc-miR-202-3p	CUL3
ssc-miR-202-3p	CRTAP
ssc-miR-202-3p	PTP4A3
ssc-miR-202-3p	TNFSF13
ssc-miR-202-3p	USP6NL
ssc-miR-202-3p	MGAT3
ssc-miR-202-3p	MYH7B
ssc-miR-202-3p	RPL6
ssc-miR-202-3p	FBXO31
ssc-miR-202-3p	TTLL9
ssc-miR-202-3p	CPSF6
ssc-miR-202-3p	GCNT7
ssc-miR-202-3p	PHF5A
ssc-miR-202-3p	CCNB3
ssc-miR-202-3p	ZNF445
ssc-miR-202-3p	TIA1
ssc-miR-202-3p	APOM
ssc-miR-202-3p	MRGPRF
ssc-miR-202-3p	ELL
ssc-miR-202-3p	UGT8
ssc-miR-202-3p	PRPF6
ssc-miR-202-3p	NUP54
ssc-miR-202-3p	ZNF516
ssc-miR-202-3p	FAM222A
ssc-miR-202-3p	COG1
ssc-miR-202-3p	ARHGAP26
ssc-miR-202-3p	PLLP
ssc-miR-202-3p	PLEKHD1
ssc-miR-202-3p	TNFSF12
ssc-miR-202-3p	ABLIM3
ssc-miR-202-3p	TRIM46
ssc-miR-202-3p	RALBP1
ssc-miR-202-3p	MAPK3
ssc-miR-202-3p	ROM1
ssc-miR-202-3p	TRAF3
ssc-miR-202-3p	NAGLU
ssc-miR-202-5p	FMO5
ssc-miR-202-5p	IL7
ssc-miR-202-5p	PRDM1
ssc-miR-202-5p	MAATS1
ssc-miR-202-5p	ADAMTS1
ssc-miR-202-5p	GOLIM4
ssc-miR-202-5p	PEX11A
ssc-miR-202-5p	APBB2
ssc-miR-202-5p	GIT2
ssc-miR-202-5p	TNPO1
ssc-miR-202-5p	SYT12
ssc-miR-202-5p	CACUL1
ssc-miR-202-5p	KIAA0753
ssc-miR-202-5p	EPGN
ssc-miR-202-5p	CD200
ssc-miR-202-5p	CDKN2B
ssc-miR-202-5p	CITED1
ssc-miR-450b-5p	LONRF1
ssc-miR-450b-5p	RBMX
ssc-miR-450b-5p	GP2
ssc-miR-450b-5p	ETV5
ssc-miR-450b-5p	IMPDH1
ssc-miR-450b-5p	C5AR1
ssc-miR-450b-5p	TIGAR
ssc-miR-450b-5p	PAN2
ssc-miR-450b-5p	DHX57
ssc-miR-450b-5p	CREBRF
ssc-miR-450b-5p	LAMC1
ssc-miR-450b-5p	CNTN2
